# Supplementary material for: Genes with high penetrance for syndromic and non-syndromic autism typically function within the nucleus and regulate gene expression
Source: Mol Autism. 2016 Mar 15;7:18. doi: 10.1186/s13229-016-0082-z (PMC4793536; doi:10.1186/s13229-016-0082-z)
Supplement: Additional file 1: — Full list of monogenic intellectual disabilities used in this study, gene information, relevant phenotypic data, and short references for categorization. (XLSX 138 kb) [file 13229_2016_82_MOESM1_ESM.xlsx]

## Sheet: HCA
* = gene included in more than 1 of the 5 main categories				AR = autosomal recessive
				AD = autosomal dominant
				XLR = X-linked recessive
				XLD = X-linked dominant
				IC = isolated cases
				in progress = inheritance pattern is uncertain
#	OMIM #	Condition	X-linked	Inheritance	ID Category	Gene	Gene Locus	Gene Category	Gene F(x)	Epigen Reg	Aut Comorbid	Aut Comorbid. %	Aut Estim. Ref.	Aut Estim. Ref.	Aut Estim. Ref.	AutismKB (9+)	SFARI	Epilepsy/Seizures	CarpeDB	Epilepsy Freq.
1	103050	ADENYLOSUCCINASE DEFICIENCY	no	AR	HCA	ADSL	22q13.1	HCA	AMP biosynthesis	no	Jaeken et al. 1988	38%, N = 8	Jaeken et al. 1988			9	syndromic	see OMIM #103050	yes	common
2	301040	ALPHA-THALASSEMIA/MENTAL RETARDATION SYNDROME, X-LINKED; ATRX	yes	XLD	HCA	*ATRX	Xq21.1	HCA	Chromatin remodeling protein	yes	Wada & Gibbons 2003	27% (males), N = 73	Wada & Gibbons 2003					see OMIM #301040	no	common
3	105830	ANGELMAN SYNDROME; AS	no	IC	HCA	UBE3A	15.q11.2	HCA	E3 ubiquitin ligase	yes	Bonati et al. 2007	79%, N = 39	Bonati et al. 2007	Trillingsgaard & Østergaard 2004		17	syndromic	see OMIM #105830	yes	common
4	601536	ATHABASKAN BRAINSTEM DYSGENESIS SYNDROME; ABDS	no	in progress	HCA	HOXA1	7p15.2	HCA	Transcription factor	yes	Tischfield et al. 2005	22%, N = 9	Tischfield et al. 2005			20	syndromic	see OMIM #601536	no	not included
5	614923	BRANCHED-CHAIN KETOACID DEHYDROGENASE KINASE DEFICIENCY; BCKDKD	no	in progress	HCA	BCKDK	16p11.2	HCA	Regulator of valine, leucine, and isoleucine catabolic pathways	no	Novarino et al. 2012	100%, N = 6	Novarino et al. 2012			11	suggestive evidence	see OMIM #614923	no	not included
6	300615	BRUNNER SYNDROME	yes	XLR	HCA	MAOA	Xp11.3	HCA	Catalysis of monoamines	no	see OMIM #300615	71% (males), N = 7	Piton et al. 2014	Palmer et al.2016		26		O'Leary et al. 2012	no	uncommon
7	115150	CARDIOFACIOCUTANEOUS SYNDROME 1; CFC1	no	AD	HCA	BRAF	7q34	HCA	Raf serine/threonine kinase	no	Nava et al. 2007	20%, N = 15	Nava et al. 2007					see OMIM #115150	no	common
8	615279	CARDIOFACIOCUTANEOUS SYNDROME 3; CFC3	no	in progress	HCA	MAP2K1	15q22.31	HCA	Protein kinase involved in MAPK signal transduction	no	Nava et al. 2007	63%, N = 8	Nava et al. 2007					Nava et al. 2007	no	common
9	300352	CEREBRAL CREATINE DEFICIENCY SYNDROME 1; CCDS1	yes	XLR	HCA	SLC6A8	Xq28	HCA	Creatine transport	no	Dunbar et al. 2014	68%, N = 28	Dunbar et al. 2014			14		see OMIM #300352	yes	common
10	612736	CEREBRAL CREATINE DEFICIENCY SYNDROME 2; CCDS2	no	AR	HCA	GAMT	19p13.3	HCA	Creatine synthesis (involved in ATP synthesis)	no	Cheillan et al. 2012	43%, N = 7	Cheillan et al. 2012					see OMIM #612736	yes	common
11	612718	CEREBRAL CREATINE DEFICIENCY SYNDROME 3; CCDS3	no	AR	HCA	GATM	15q21.1	HCA	Creatine biosynthesis	no	Mercimek-Mahmutoglu et al. 2014	35%, N = 20	Mercimek-Mahmutoglu et al. 2014					Ndika et al. 2012	no	uncommon
12	214800	CHARGE SYNDROME	no	AD	HCA	CHD7	8q12.2	HCA	Probable transcription regulator	yes	Smith et al. 2005	60%, N = 10	Smith et al. 2005				syndromic	see OMIM #214800	no	uncommon
13	614332	CHROMOSOME 2p16.3 DELETION SYNDROME	no	in progress	HCA	*NRXN1	2p16.3	HCA	Cell adhesion molecule/receptor	no	Dabell et al. 2013	50%, N = 40	Dabell et al. 2013	Schaaf et al. 2012		28	strong candidate	see OMIM #614332	no	not included
14	216550	COHEN SYNDROME; COH1	no	AR	HCA	VPS13B	8q22.2	HCA	May function in intracellular vesicular and protein transport	no	Howlin et al. 2005	49%, N = 45	Howlin et al. 2005				syndromic	see OMIM #216550	no	common
15	122470	CORNELIA DE LANGE SYNDROME 1; CDLS1	no	AD	HCA	NIPBL	5p13.2	HCA	Probably plays structural role in chromatin; involved in sister chromatid cohesion	yes	Moss et al. 2008	62%, N = 34	Moss et al. 2008				syndromic	Selicorni et al. 2007	no	uncommon
16	300590	CORNELIA DE LANGE SYNDROME 2; CDLS2	no	XLD	HCA	SMC1A	Xp11.22	HCA	Central component to cohesin compex	yes	Moss et al. 2008	62%, N = 34	Moss et al. 2008				syndromic	see OMIM #300590	no	not included
17	610759	CORNELIA DE LANGE SYNDROME 3; CDLS3	yes	in progress	HCA	SMC3	10q25.2	HCA	Central component to cohesin compex	yes	Moss et al. 2008	62%, N = 34	Moss et al. 2008					no evidence	no	not included
18	614701	CORNELIA DE LANGE SYNDROME 4; CDLS4	no	AD	HCA	RAD21	8q24.11	HCA	Cleavable component of cohesin complex	yes	Moss et al. 2008	62%, N = 34	Moss et al. 2008					see OMIM #614701	no	uncommon
19	300882	CORNELIA DE LANGE SYNDROME 5; CDLS5	yes	XLD	HCA	*HDAC8	Xq13.1	HCA	Histone deacetylase	yes	Moss et al. 2008	62% (males), N = 34	Moss et al. 2008					Sarimski 1997	no	uncommon
20	615369	EPILEPTIC ENCEPHALOPATHY, CHILDHOOD-ONSET; EEOC	no	AD	HCA	CHD2	15q26.1	HCA	DNA-binding helicase	yes	Chénier et al. 2014	50%, N = 6	Chénier et al. 2014			10	syndromic, suggestive evidence	see OMIM #615369	no	common
21	615871	EPILEPTIC ENCEPHALOPATHY, EARLY INFANTILE, 24; EIEE24	no	AD	HCA	HCN1	5p12	HCA	Cation channel	no	Nava et al. 2014	66%, N = 6	Nava et al. 2014					see OMIM #615871	yes	common
22	612164	EPILEPTIC ENCEPHALOPATHY, EARLY INFANTILE, 4; EIEE4	no	AD	HCA	STXBP1	9q34.11	HCA	Maybe interact with GTP-binding proteins	no	Barcia et al. 2014	29%, N = 7	Barcia et al. 2014			11		see OMIM #612164	yes	common
23	607208	EPILEPTIC ENCEPHALOPATHY, EARLY INFANTILE, 6; EIEE6	no	AD	HCA	*SCN1A	2q24.3	HCA	Sodium channel	no	Li et al. 2011	24%, N = 37	Li et al. 2011			16	syndromic	see OMIM #607208	yes	common
24	300088	EPILEPTIC ENCEPHALOPATHY, EARLY INFANTILE, 9;	yes	XL - in progress	HCA	PCDH19	Xq22.1	HCA	Calcium-dependent cell adhesion molecule	no	Scheffer et al. 2008	22% (females), N = 27	Scheffer et al. 2008				syndromic	see OMIM #300088	yes	common
25	300624	FRAGILE X MENTAL RETARDATION SYNDROME; FXS	yes	XLD	HCA	FMR1	Xq27.3	HCA	Translation repressor	no	Clifford et al. 2007	45%, N = 64	Clifford et al. 2007			25	syndromic	see OMIM #300624	yes	common
26	612313	GLASS SYNDROME; GLASS	no	AD	HCA	SATB2	2q33.1	HCA	Transcription factor and chromatin remodeler	yes	Balasubramanian et al. 2011	29%, N = 7	Balasubramanian et al. 2011					see OMIM #612313	yes	common
27	615873	HELSMOORTEL-VAN DER AA SYNDROME; HVDAS	no	AD	HCA	ADNP	20q13.13	HCA	Potential transcription factor	yes	Helsmoortel et al. 2014	100%, N = 11	Helsmoortel et al. 2014	Pescosolido et al. 2014			syndromic, high confidence	see OMIM #615873	yes	common
28	148050	KBG SYNDROME; KBGS	no	AD	HCA	ANKRD11	16q24.3	HCA	Regulator of ligand-dependent transcription activation	yes	Ockeloen et al. 2014	33%, N = 9	Ockeloen et al. 2014					see OMIM #148050	no	uncommon
29	610253	KLEEFSTRA SYNDROME	no	IC, AD	HCA	EHMT1	9q34.3	HCA	Histone methyltransferase	yes	Willemsen et al. 2012	most, % unknown, N = 20	Willemsen et al. 2012			10	syndromic, suggestive evidence	see OMIM #610253	no	common
30	309000	LOWE OCULOCEREBRORENAL SYNDROME; OCRL	yes	XLR	HCA	*OCRL	Xq26.1	HCA	Phosphatase enzyme, involved in lysosomal membrane trafficking	no	Oliver et al. 2011	71% (males), N = 52	Oliver et al. 2011					Carvalho-Neto et al. 2009	no	common
31	300260	LUBS X-LINKED MENTAL RETARDATION SYNDROME; MRXSL	yes	XLR	HCA	*MECP2	Xq28	HCA	Binds methylated DNA	yes	Ramocki et al. 2009	100% (males), N = 18	Ramocki et al. 2009			26	syndromic	see OMIM #300260	yes	common
32	309520	LUJAN-FRYNS SYNDROME	yes	XLR	HCA	*MED12	Xq13.1	HCA	Component of Mediator complex, involved in transcription regulation	yes	Williams 2006	≤ 62% (males), N = 32	Williams 2006					Schwartz et al. 2007	no	common
33	602535	MARSHALL-SMITH SYNDROME; MRSHSS	no	AD	HCA	*NFIX	19p13.13	HCA	Transcription factor	yes	van Balkom et al. 2011	83%, N = 6	van Balkom et al. 2011					Johnson et al. 1983	no	uncommon
34	613670	MENTAL RETARDATION WITH LANGUAGE IMPAIRMENT AND AUTISTIC FEATURES	no	AD	HCA	FOXP1	3p13	HCA	Transcription repressor	yes	Le Fevre et al. 2013	75%, N = 4	Le Fevre et al. 2013			23	suggestive evidence	see OMIM #613670	no	uncommon
35	156200	MENTAL RETARDATION, AUTOSOMAL DOMINANT 1; (CHROMOSOME 2q23.1 DELETION SYNDROME, INCLUDED)	no	AD	HCA	MBD5	2q23.1	HCA	Binds heterochromatin	yes	Talkowski et al. 2011	100%, N = 14	Talkowski et al. 2011			9	syndromic, suggestive evidence	see OMIM #156200	no	common
36	614562	MENTAL RETARDATION, AUTOSOMAL DOMINANT 12; MRD12	no	in progress	HCA	ARID1B	6q25.3	HCA	Transcription regulation through chromatin remodeling	yes	Halgren et al. 2012	63%, N = 8	Halgren et al. 2012			23	syndromic, suggestive evidence	Hoyer et al. 2012	no	not included
37	615761	MENTAL RETARDATION, AUTOSOMAL DOMINANT 23	no	AD	HCA	SETD5	3p25.3	HCA	Probable methyltransferase; transcription regulation through chromatin remodeling	yes	Grozeva et al. 2014	≤ 71%, N = 7	Grozeva et al. 2014			10	syndromic, suggestive evidence	no evidence	no	uncommon
38	615828	MENTAL RETARDATION, AUTOSOMAL DOMINANT 24;	no	AD	HCA	DEAF1	11p15.5	HCA	Transcription factor	yes	Vulto-van Silfhout et al. 2014	75%, N = 4	Vulto-van Silfhout et al. 2014				syndromic, strong candidate	no evidence	no	uncommon
39	615834	MENTAL RETARDATION, AUTOSOMAL DOMINANT 26	no	in progress	HCA	AUTS2	7q11.22	HCA	Potentially involved in transcriptional activation complex	yes	Beunders et al. 2013	41%, N = 17	Beunders et al. 2013			23	suggestive evidence	see OMIM #615834	no	not included
40	616083	MENTAL RETARDATION, AUTOSOMAL DOMINANT 30; MRD30	no	AD	HCA	ZMYND11	10p15.3	HCA	Probable transcriptional corepressor	yes	Coe et al. 2014	29%, N = 7	Coe et al. 2014			9	suggestive evidence	Cobben et al. 2014	no	uncommon
41	612621	MENTAL RETARDATION, AUTOSOMAL DOMINANT 5; MRD5	no	AD	HCA	SYNGAP1	6p21.32	HCA	Dual GTPase-activating specificity for Ras and Rap	no	Hamdan et al. 2011	60%, N = 10	Hamdan et al. 2011	Carvill et al. 2013	Berryer et al. 2013		syndromic, strong candidate	see OMIM #612621	no	common
42	608443	MENTAL RETARDATION, AUTOSOMAL RECESSIVE 3; MRT3	no	AR	HCA	CC2D1A	19p13.12	HCA	Transcription factor	yes	Manzini et al. 2014	31%, N = 16	Manzini et al. 2014				suggestive evidence	Manzini et al. 2014	no	uncommon
43	615516	MENTAL RETARDATION, AUTOSOMAL RECESSIVE 38; MRT38	no	AR	HCA	HERC2	15q13.1	HCA	E3 ubiquitin ligase; DNA repair	yes	Puffenberger et al. 2012	86%, N = 7	Puffenberger et al. 2012					Harlalka et al. 2013	no	common
44	309530	MENTAL RETARDATION, X-LINKED 1; MRX1	yes	XL - in progress	HCA	IQSEC2	Xp11.22	HCA	Guanine nucleotide exchage factor (GEF) for ARF family of small GTP-binding proteins	no	Tran Mau-Them et al. 2013	55% (males), N = 9	Tran Mau-Them et al. 2013	Shoubridge et al. 2010		9		see OMIM #309530	no	uncommon
45	300271	MENTAL RETARDATION, X-LINKED 72; MRX72	yes	XLR - in progress	HCA	RAB39B	Xq28	HCA	Small GTPase; may be involved in vesicular trafficking	no	Russo et al. 2000	33% (males), N = 9	Russo et al. 2000	Giannandrea et al. 2010				see OMIM #300271	no	common
46	300912	MENTAL RETARDATION, X-LINKED 98; MRX98	yes	XLR	HCA	KIAA2022	Xq13.3	HCA	Potential polymerase and exonuclease activities	yes	van Maldergem et al. 2013	43% (males), N = 7	van Maldergem et al. 2013					see OMIM #300912	no	common
47	300676	MENTAL RETARDATION, X-LINKED, SYNDROMIC 14; MRXS14	yes	XLR	HCA	UPF3B	Xq24	HCA	Involved in Nonsense Mediated Decay of mRNA; may stimulate translation	no	Tarpey et al. 2007	50% (males), N = 8	Tarpey et al. 2007				syndromic	Nguyen et al. 2012	no	uncommon
48	300243	MENTAL RETARDATION, X-LINKED, SYNDROMIC, CHRISTIANSON TYPE; MRXSCH	yes	XLD	HCA	SLC9A6	Xq26.3	HCA	Sodium-hydrogen exchanger	no	Pescosolido et al. 2014	89% (males), N = 9	Pescosolido et al. 2014				syndromic	see OMIM #300243	yes	common
49	300699	MENTAL RETARDATION, X-LINKED, SYNDROMIC, WU TYPE; MRXSW	yes	XLR	HCA	GRIA3	Xq25	HCA	Glutamate receptor	no	Philips et al. 2014	32% (males), N = 6	Philips et al. 2014			9		see OMIM #300699	yes	common
50	300419	MENTAL RETARDATION, X-LINKED, WITH OR WITHOUT SEIZURES, ARX-RELATED; MRXARX	yes	in progress	HCA	*ARX	Xp21.3	HCA	Transcription factor	yes	Turner et al. 2002	50% (males), N = 6	Turner et al. 2002			16	syndromic	see OMIM #300419	yes	not included
51	235730	MOWAT-WILSON SYNDROME; MOWS	no	AD	HCA	ZEB2	2q22.3	HCA	Transcription repressor	yes	Evans et al. 2012	40%, N = 6	Evans et al. 2012					see OMIM #235730	no	common
52	252900	MUCOPOLYSACCHARIDOSIS, TYPE IIIA; MPS3A	no	AR	HCA	SGSH	17q25.3	HCA	Involved in lysosomal degradation of heparan sulfate	no	Héron et al. 2011	29%, N = 73	Héron et al. 2011					Héron et al. 2011	no	common
53	613151	MUSCULAR DYSTROPHY-DYSTROGLYCANOPATHY (CONGENITAL WITH MENTAL RETARDATION), TYPE B, 3; MDDGB3	no	AR	HCA	POMGNT1	1p34.1	HCA	O-mannosyl glycosylation	no	Hehr et al. 2007	22%, N = 9	Hehr et al. 2007					Biancheri et al. 2006	no	uncommon
54	139210	MYHRE SYNDROME; MYHRS	no	AD	HCA	SMAD4	18q21.2	HCA	Transcription regulator	yes	Caputo et al. 2012	25%, N = 8	Caputo et al. 2012					Garcia-Cruz et al. 1993	no	uncommon
55	160900	MYOTONIC DYSTROPHY 1 (CONGENITAL ONSET TYPE); DM1	no	AD	HCA	DMPK	19q13.32	HCA	Ser/Threo kinase that interacts with Rho family of small GTPases	no	Ekström et al. 2008	49%, N = 57	Ekström et al. 2008				syndromic	see OMIM #160900	no	uncommon
56	613068	NEURODEGENERATION DUE TO CEREBRAL FOLATE TRANSPORT DEFICIENCY	no	AR	HCA	FOLR1	11q13.4	HCA	Receptor for folate	no	Ramaekers & Blau 2004	35%, N = 20	Ramaekers & Blau 2004	Steinfeld et al. 2009				Steinfeld et al. 2009	no	common							no
57	601358	NICOLAIDES-BARAITSER SYNDROME; NCBRS	no	AD	HCA	SMARCA2	9p24.3	HCA	Transcriptional coactivator	yes	Sousa et al. 2009	28%, N = 18	Sousa et al. 2009					see OMIM #601358	no	common
58	609942	NOONAN SYNDROME 3; NS3	no	in progress	HCA	*KRAS	12p12.1	HCA	Small GTPase	no	Nava et al. 2007	33%, N = 6	Nava et al. 2007					Carta et al. 2006	no	uncommon
59	310600	NORRIE DISEASE; ND	yes	XLR	HCA	NDP	Xp11.3	HCA	Secreted protein that activates canonical Wnt pathway	no	Smith et al. 2012	27% (males), N = 56	Smith et al. 2012					see OMIM #310600	yes	uncommon
60	606232	PHELAN-MCDERMID SYNDROME	no	IC	HCA	*SHANK3	22q13.33	HCA	Scaffolding protein involved with cytoskeletal network	no	Phelan et al. 2001	52%, N = 130	Phelan et al. 2001	Cusmano-Ozog et al. 2007	Dhar et al. 2010	25	syndromic, high confidence	see OMIM #606232	no	common
61	610954	PITT-HOPKINS SYNDROME; PTHS	no	AD	HCA	TCF4	18q21.2	HCA	Transcription factor	yes	Van Balkom et al. 2011	75%, N = 8	Van Balkom et al. 2011					see OMIM #610954	yes	common
62	309500	RENPENNING SYNDROME 1; RENS1	yes	XLR - in progress	HCA	PQBP1	Xp11.23	HCA	Transcription regulator	yes	Germanaud et al. 2011	38% (males), N = 13	Germanaud et al. 2011					see OMIM #309500	no	uncommon
63	613454	RETT SYNDROME, CONGENITAL VARIANT	no	IC	HCA	FOXG1	14q12	HCA	Transcription repressor	yes	Kortüm et al. 2011	100%, N = 26	Kortüm et al. 2011					see OMIM #613454	no	common
64	312750	RETT SYNDROME; RTT	yes	XLD	HCA	*MECP2	Xq28	HCA	Binds methylated DNA	NA	Hagberg et al. 1983	100% (females), N = 35	Hagberg et al. 1983			26	syndromic	see OMIM #312750	yes	common
65	615547	SCHAAF-YANG SYNDROME; SHFYNG	no	AD	HCA	MAGEL2	15q11.2	HCA	May regulate ubiquitin ligase activity	yes	Schaaf et al. 2013	100%, N = 6	Schaaf et al. 2013	Soden et al. 2014				see OMIM #615547	no	common
66	270400	SMITH-LEMLI-OPITZ SYNDROME; SLOS	no	AR	HCA	DHCR7	11q13.4	HCA	Catalyzes cholesterol biosynthesis; localizes to both ER and nucleus specifically	no	Sikora et al. 2006	75%, N = 14	Sikora et al. 2006				syndromic	Chakanovskis & Sutherland 1971	no	common
67	182290	SMITH-MAGENIS SYNDROME; SMS	no	IC, AD	HCA	RAI1	17p11.2	HCA	Regulates transcription through chromatin remodeling	yes	Laje et al. 2010	90%, N = 26	Laje et al. 2010				syndromic	see OMIM #182290	no	common
68	218340	TEMTAMY SYNDROME; TEMTYS	no	AR	HCA	C12orf57	12p13.31	HCA	Unknown	N/A	Akizu et al. 2013	100%, N = 10	Akizu et al. 2013					see OMIM #218340	no	common
69	234050	TRICHOTHIODYSTROPHY, NONPHOTOSENSITIVE 1; TTDN1	no	AR	HCA	MPLKIP	7p14.1	HCA	Probable cell cycle regulation	no	Heller et al. 2015	60%, N = 5	Heller et al. 2015					Heller et al. 2015	no	uncommon
70	613254	TUBEROUS SCLEROSIS 2; TSC2	no	AD	HCA	TSC2	16p13.3	HCA	GTPase-activating protein	no	Numis et al. 2011	40%, N = 103	Numis et al. 2011			20	syndromic	OMIM #613254	yes	common
71	615663	WARBURG MICRO SYNDROME 4; WARBM4	no	AR	HCA	TBC1D20	20p13	HCA	May act as GTPase-activating protein for Rab family	no	Liegel et al. 2013	100%, N = 7	Liegel et al. 2013					see OMIM #615663	no	common
72	605130	WIEDEMANN-STEINER SYNDROME; WDSTS	no	AD	HCA	KMT2A	11q23.3	HCA	Histone methyltransferase	yes	Jones et al. 2012	33%, N = 6	Jones et al. 2012					see OMIM #605130	no	uncommon

## Sheet: VarAut
* = gene included in more than 1 of the 5 main categories
#	OMIM #	Condition	X-linked	ID Category	Gene	Gene Locus	Gene Category	Gene F(x)	Epigen Reg	Aut Comorbid	AutismKB (9+)	SFARI	Epilepsy/Seizures	CarpeDB	Epilepsy Freq.
1	300438	17-BETA-HYDROXYSTEROID DEHYDROGENASE X DEFICIENCY	yes	VarAut	HSD17B10	Xp11.22	VarAut	Functions in mitochondrial tRNA maturation	no	Pinto et al. 2014			García-Villoria et al. 2009	no	common											yes
2	200990	ACROCALLOSAL SYNDROME; ACLS	no	VarAut	KIF7	15q26.1	VarAut	Positive and negative regulator of SHH pathway	no	Steiner et al. 2004			Schinzel & Kaufmann 1986	no	common
3	300523	ALLAN-HERNDON-DUDLEY SYNDROME; AHDS	yes	VarAut	SLC16A2	Xq13.2	VarAut	Thyroid hormone transporter	no	Gika et al. 2010			Jansen et al. 2008	no	uncommon
4	609924	AMINOACYLASE 1 DEFICIENCY	no	VarAut	ACY1	3p21.2	VarAut	Involved in hydrolysis of N-acylated and N-acetylated amino acids	no	Tylki-Szymanska et al. 2010	9		see OMIM #609924	no	common
5	206700	ANIRIDIA, CEREBELLAR ATAXIA, AND MENTAL RETARDATION	no	VarAut	PAX6	11p13	VarAut	Transcription factor	yes	Davis et al. 2008	15		Dansault et al. 2007	no	uncommon
6	101200	APERT SYNDROME	no	VarAut	FGFR2	10q26.13	VarAut	FGF receptor; tyrosine protein kinase	no	Morey-Canellas et al. 2003			Tovetjärn et al. 2012	no	uncommon
7	207900	ARGININOSUCCINIC ACIDURIA	no	VarAut	ASL	7q11.21	VarAut	Ammonia detoxification via urea cycle	no	Zecavati & Spence 2009			see OMIM #207900	no	common
8	608643	AROMATIC L-AMINO ACID DECARBOXYLASE DEFICIENCY	no	VarAut	DDC	7p12.2-p12.1	VarAut	Catecholamine synthesis	no	Burlina et al. 2001			Ito et al. 2008	no	uncommon
9	153480	BANNAYAN-RILEY-RUVALCABA SYNDROME; BRRS	no	VarAut	*PTEN	10q23.31	VarAut	Phosphatase; PIP3 regulator; mediator of DNA damage through Rad52 interaction	N/A	see OMIM #153480	22	syndromic, strong candidate	see OMIM #153480	no	common
10	615987	BARDET-BIEDL SYNDROME 10; BBS10	no	VarAut	BBS10	12q21.2	VarAut	Probable molecular chaperone; may be involved in the BBSome	no	Pinto et al. 2014			no evidence	no	uncommon
11	605231	BARDET-BIEDL SYNDROME 6; BBS6	no	VarAut	MKKS	20p12.2	VarAut	Probable molecular chaperone	no	Moore et al. 2005			Slavotinek et al. 2002	no	uncommon
12	613161	BETA-UREIDOPROPIONASE DEFICIENCY	no	VarAut	UPB1	22q11.23	VarAut	Catalyzes last step in the pyrimidine degradation pathway	no	Lam et al. 2014			see OMIM #613161	no	common
13	253260	BIOTINIDASE DEFICIENCY	no	VarAut	BTD	3p25.1	VarAut	Catalytic release of biotin from biocytin	no	Zaffanello et al. 2003			see OMIM #253260	no	common
14	301900	BORJESON-FORSSMAN-LEHMANN SYNDROME; BFLS	yes	VarAut	PHF6	Xq26.2	VarAut	Transcriptional regulator that associates with ribosomal RNA promoters and suppresses rRNA transcription	yes	Pinto et al. 2014			Ardinger et al. 1984	yes	common											no
15	615722	BOSCH-BOONSTRA-SCHAAF OPTIC ATROPHY SYNDROME; BBSOAS	no	VarAut	NR2F1	5q15	VarAut	Transcription factor	yes	see OMIM #615722			Al-Kateb et al. 2013	no	uncommon
16	600430	CHROMOSOME 2q37 DELETION SYNDROME	no	VarAut	HDAC4	2q37	VarAut	Histone deacetylase	yes	see OMIM #600430		syndromic	see OMIM #600430	no	uncommon
17	614756	CEREBELLAR ATAXIA, NONPROGRESSIVE, WITH MENTAL RETARDATION; CANPMR	no	VarAut	CAMTA1	1p36.31-p36.23	VarAut	Transcriptional activator	yes	see OMIM #614756			see OMIM# 614756	no	uncommon
18	612900	CEREBRAL PALSY, SPASTIC QUADRIPLEGIC, 2; CPSQ2	no	VarAut	KANK1	9p24.3	VarAut	Regulation of actin polymerization	no	no evidence	11		no evidence	no	not included
19	303600	COFFIN-LOWRY SYNDROME; CLS	yes	VarAut	*RPS6KA3	Xp22.12	VarAut	Ribosomal S6 kinase downstream of ERK1/2	no	Manouvrier-Hanu et al. 1999	16		Nakamura et al. 1998	no	common
20	266265	CONGENITAL DISORDER OF GLYCOSYLATION, TYPE IIc; CDG2C	no	VarAut	SLC35C1	11p11.2	VarAut	Involved in GDP-fucose import into Golgi lumen	no	see OMIM #266265			see OMIM #266265	no	common
21	613612	CONGENITAL DISORDER OF GLYCOSYLATION, TYPE IIi; CDG2I	no	VarAut	COG5	7q22.3	VarAut	Subunit of Golgi-localized complex (COG)	no	Rymen et al. 2012			Rymen et al. 2012	no	not included
22	304100	CORPUS CALLOSUM, PARTIAL AGENESIS OF, X-LINKED	yes	VarAut	*L1CAM	Xq28	VarAut	Cell adhesion molecule	no	Simonati et al. 2006			see OMIM #304100	no	common
23	615412	CORTICAL DYSPLASIA, COMPLEX, WITH OTHER BRAIN MALFORMATIONS 4; CDCBM4	no	VarAut	TUBG1	17q21.2	VarAut	Constituent of microtubules	no	no evidence	9		see OMIM #615412	no	common
24	610042	CORTICAL DYSPLASIA-FOCAL EPILEPSY SYNDROME	no	VarAut	CNTNAP2	7q35-q36	VarAut	Cell adhesion molecule and receptor	no	see OMIM #610042	42	syndromic, strong candidate	see OMIM #610042	yes	not included
25	218040	COSTELLO SYNDROME; CSTLO	no	VarAut	HRAS	11p15.5	VarAut	GDP/GTP binding; GTPase activity	no	see OMIM #218040	16		see OMIM #218040	no	uncommon
26	158350	COWDEN SYNDROME 1; CWS1	no	VarAut	*PTEN	10q23.31	VarAut	Phosphatase; PIP3 regulator; mediator of DNA damage through Rad52 interaction	no	Tan et al. 2011	22	syndromic, strong candidate	see OMIM #158350	no	common
27	220120	D-GLYCERIC ACIDURIA	no	VarAut	GLYCTK	3p21.2	VarAut	(R)-glycerate phosphorylation; possible serine degradation and fructose metabolism	no	see OMIM #220120			see OMIM #220120	no	common
28	222748	DIHYDROPYRIMIDINASE DEFICIENCY	no	VarAut	DPYS	8q22.3	VarAut	Pyrimidine base degradation	no	van Kuilenbury et al. 2010			see OMIM #222748	yes	common
29	274270	DIHYDROPYRIMIDINE DEHYDROGENASE DEFICIENCY	no	VarAut	DPYD	1p21.3	VarAut	Pyrimidine base degradation	no	see OMIM #274270	10		see OMIM #274270	no	common
30	223800	DYGGVE-MELCHIOR-CLAUSEN DISEASE; DMC	no	VarAut	DYM	18q21.1	VarAut	Necessary for correct organization of Golgi apparatus	no	Khalifa et al. 2011			no evidence	no	uncommon
31	612269	{EPILEPSY, CHILDHOOD ABSENCE, SUSCEPTIBILITY TO, 5}; ECA5	no	VarAut	GABRB3	15q12	VarAut	GABA receptor	no	no evidence	34	strong candidate	see OMIM #612269	yes	common
32	604364	EPILEPSY, FAMILIAL FOCAL, WITH VARIABLE FOCI; FFEVF	no	VarAut	DEPDC5	22q12.2-q12.3	VarAut	Catecholamine synthesis	no	see OMIM #604364			see OMIM #604364	no	common
33	245570	EPILEPSY, FOCAL, WITH SPEECH DISORDER AND WITH OR WITHOUT MENTAL RETARDATION; FESD	no	VarAut	GRIN2A	16p13.2	VarAut	Glutamate receptor (NMDA)	no	see OMIM #245570	13		see OMIM #245570	no	common
34	266100	EPILEPSY, PYRIDOXINE-DEPENDENT; EPD	no	VarAut	ALDH7A1	5q23.2	VarAut	Multifunctional enzyme	no	Burd et al. 2000			see OMIM #266100	yes	common
35	308350	EPILEPTIC ENCEPHALOPATHY, EARLY INFANTILE, 1; EIEE1	yes	VarAut	*ARX	Xp21.3	HCA	Transcription factor	N/A	no evidence	16	syndromic	see OMIM #308350	yes	common
36	613721	EPILEPTIC ENCEPHALOPATHY, EARLY INFANTILE, 11; EIEE11	no	VarAut	SCN2A	2q24.3	VarAut	Voltage-gated sodium channel	no	see OMIM #613721	20	strong candidate	see OMIM #613721	yes	common
37	614558	EPILEPTIC ENCEPHALOPATHY, EARLY INFANTILE, 13; EIEE13	no	VarAut	SCN8A	12q13.13	VarAut	Voltage-gated sodium channel	no	see OMIM #614558			see OMIM #614558	yes	common
38	300672	EPILEPTIC ENCEPHALOPATHY, EARLY INFANTILE, 2; EIEE2	yes	VarAut	CDKL5	Xp22.13	VarAut	Mediates phosphorylation of MECP2	yes	see OMIM #300672	9	syndromic	see OMIM #300672	yes	common
39	300422	FG SYNDROME 4; FGS4	yes	VarAut	*CASK	Xp11.4	VarAut	Scaffolding protein	no	Hackett et al. 2010	16		see OMIM #300422	no	not included
40	136140	FLOATING-HARBOR SYNDROME; FLHS	no	VarAut	SRCAP	16p11.2	VarAut	Mediates ATP-dependent exchange of histone H2AZ/H2B dimers	yes	no evidence	11		see OMIM #136140	no	uncommon
41	607341	FOCAL CORTICAL DYSPLASIA OF TAYLOR; FCDT	no	VarAut	*TSC1	9q34.13	VarAut	Negative regulator of mTORC1 signaling	no	no evidence	9	syndromic	see OMIM #607341	yes	common
42	606812	FUMARASE DEFICIENCY	no	VarAut	FH	1q43	VarAut	Fumarate catalysis; Kreb's cycle	no	Kimonis et al. 2012			see OMIM #606812	no	common
43	604403	GENERALIZED EPILEPSY WITH FEBRILE SEIZURES PLUS, TYPE 2; GEFSP2	no	VarAut	*SCN1A	2q24.3	HCA	Sodium channel	N/A	Tan et al. 2012	16	syndromic	see OMIM #604403	yes	common
44	266130	GLUTATHIONE SYNTHETASE DEFICIENCY; GSSD	no	VarAut	GSS	20q11.22	VarAut	Glutathione synthesis	no	no evidence	10		see OMIM #266130	no	common
45	142945	HOLOPROSENCEPHALY 3; HPE3	no	VarAut	SHH	7q36.3	VarAut	Ligand for Shh pathway	no	Hyohyeon & Lee 2015			Hehr et al. 2004	yes	uncommon
46	614226	HOLOPROSENCEPHALY 11; HPE11	no	VarAut	CDON	11q24.2	VarAut	Cell-surface receptor complex that mediates cell-cell interactions	no	no evidence	9		no evidence	no	not included
47	236200	HOMOCYSTINURIA DUE TO CYSTATHIONINE BETA-SYNTHASE DEFICIENCY	no	VarAut	CBS	21q22.3	VarAut	Regulates transsulfuration pathway	no	see OMIM #236200			see OMIM #236200	yes	common
48	236250	HOMOCYSTINURIA DUE TO DEFICIENCY OF N(5,10)-METHYLENETETRAHYDROFOLATE REDUCTASE ACTIVITY	no	VarAut	MTHFR	1p36.22	VarAut	Involved in remethylation of homocysteine to methionine	no	no evidence	12		see OMIM #236250	no	common
49	307000	HYDROCEPHALUS DUE TO CONGENITAL STENOSIS OF AQUEDUCT OF SYLVIUS; HSAS	yes	VarAut	*L1CAM	Xq28	VarAut	Cell adhesion molecule	NA	no evidence			Jackson et al. 2009	no	uncommon
50	239300	HYPERPHOSPHATASIA WITH MENTAL RETARDATION SYNDROME 1; HPMRS1	no	VarAut	PIGV	1p36.11	VarAut	Involved in glycosylphosphatidylinositol-anchor biosynthesis	no	see OMIM #239300			see OMIM #239300	no	common
51	615816	IMMUNODEFICIENCY 23; IMD2	no	VarAut	PGM3	6q14.1	VarAut	Mediates glycogen formation and utilization	no	Fleisher 2014			see OMIM #615816	no	uncommon
52	269920	INFANTILE SIALIC ACID STORAGE DISEASE; ISSD	no	VarAut	*SLC17A5	6q13	VarAut	Transporter of free sialic acid	no	Varho et al. 2002			Aula et al. 2000	no	common
53	614464	JOUBERT SYNDROME 15; JBTS15	no	VarAut	CEP41	7q32.2	VarAut	Necessary during ciliogenesis for tubulin glutamylation in cilium	no	no evidence		suggestive evidence	no evidence	no	uncommon
54	614815	JOUBERT SYNDROME 18; JBTS18	no	VarAut	TCTN3	10q24.1	VarAut	Component of the tectonic-like complex	no	Huppke et al. 2014			no evidence	no	uncommon
55	608629	JOUBERT SYNDROME 3; JBTS3	no	VarAut	AHI1	6q23.3	VarAut	Component of the tectonic-like complex	no	no evidence		syndromic	see OMIM #608629	no	uncommon
56	610188	JOUBERT SYNDROME 5; JBTS5	no	VarAut	CEP290	12q21.32	VarAut	Tectonic-like complex regulating ciliogenesis	no	Tory et al. 2007			no evidence	no	uncommon
57	611560	JOUBERT SYNDROME 7; JBTS7	no	VarAut	RPGRIP1L	16q12.2	VarAut	Negatively regulates signaling of GPCR thromboxane A2 receptor	no	Doherty et al. 2010			no evidence	no	uncommon
58	612285	JOUBERT SYNDROME 9; JBTS9	no	VarAut	*CC2D2A	4p15.32	VarAut	Component of tectonic-like complex	no	Bachmann-Gagescu et al. 2012			see OMIM #612285	no	common
59	147920	KABUKI SYNDROME 1; KABUK1	no	VarAut	KMT2D	12q13.12	VarAut	Histone methyltransferase	yes	Adam & Hudgins 2005			see OMIM #147920	no	common
60	300867	KABUKI SYNDROME 2; KABUK2	yes	VarAut	KDM6A	Xp11.3	VarAut	Histone demethylase	yes	Adam & Hudgins 2005			Adam & Hudgins 2005	no	common
61	226750	KOHLSCHUTTER-TONZ SYNDROME; KTZS	no	VarAut	ROGDI	16p13.3	VarAut	Unknown	N/A	Mory et al. 2014			see OMIM #226750	no	common
62	236792	L-2-HYDROXYGLUTARIC ACIDURIA	no	VarAut	L2HGDH	14q21.3	VarAut	Oxidation of L-2-hydroxyglutarate to alpha-ketoglutarate	no	Zafeiriou et al. 2008			see OMIM #236792	no	common
63	257320	LISSENCEPHALY 2; LIS2	no	VarAut	RELN	7q22.1	VarAut	Extracellular matrix serine protease involved in cell-cell interactions	no	no evidence	43	suggestive evidence	see OMIM #257320	yes	uncommon
64	611603	LISSENCEPHALY 3; LIS3	no	VarAut	TUBA1A	12q13.12	VarAut	Constituent of microtubules	no	see OMIM #611603	16		Poirier et al. 2007	yes	common
65	615191	LISSENCEPHALY 5; LIS5	no	VarAut	LAMB1	7q31.1	VarAut	Extracellular matrix glycoprotein, binds to laminin	no	no evidence		suggestive evidence	see OMIM #615191	no	common
66	300067	LISSENCEPHALY, X-LINKED, 1; LISX1	yes	VarAut	DCX	Xq23	VarAut	Microtubule-associated protein	no	Leger et al. 2008			Leger et al. 2008	yes	common
67	248600	MAPLE SYRUP URINE DISEASE; MSUD	no	VarAut	DBT	1p21.2	VarAut	Involved in breakdown of leucine, isoleucine, and valine	no	Bindu et al. 2007			see OMIM #248600	no	common
67	248600	MAPLE SYRUP URINE DISEASE; MSUD	no	VarAut	BCKDHB	6q14.1	VarAut	Involved in catabolism of leucine, isoleucine, and valine	no	Bindu et al. 2007			see OMIM #248600	no	common
67	248600	MAPLE SYRUP URINE DISEASE; MSUD	no	VarAut	BCKDHA	19q13.2	VarAut	Involved in catabolism of leucine, isoleucine, and valine	no	Bindu et al. 2007			see OMIM #248600	no	common
68	303350	MASA SYNDROME	yes	VarAut	*L1CAM	Xq28	VarAut	Cell adhesion molecule	no	no evidence			no evidence	no	uncommon
69	613926	MEGALENCEPHALIC LEUKOENCEPHALOPATHY WITH SUBCORTICAL CYSTS 2B, REMITTING, WITH OR WITHOUT MENTAL RETARDATION; MLC2B	no	VarAut	HEPACAM	11q24.2	VarAut	Cell adhesion molecule	no	see OMIM #613926		syndromic	López-Hernández et al. 2011	no	uncommon
70	300749	MENTAL RETARDATION AND MICROCEPHALY WITH PONTINE AND CEREBELLAR HYPOPLASIA; MICPCH	yes	VarAut	*CASK	Xp11.4	VarAut	Scaffolding protein	NA	no evidence	16		see OMIM #300749	no	common
71	614563	MENTAL RETARDATION, AUTOSOMAL DOMINANT 13	no	VarAut	DYNC1H1	14q32.31	VarAut	Mobilization of vesicles and organelles	no	no evidence			see OMIM #614563	no	common
72	615075	MENTAL RETARDATION, AUTOSOMAL DOMINANT 19	no	VarAut	CTNNB1	3p22.1	VarAut	Downstream of the Wnt pathway	no	see OMIM #615075		suggestive evidence	no evidence	no	uncommon
73	614113	MENTAL RETARDATION, AUTOSOMAL DOMINANT 2; MRD2	no	VarAut	DOCK8	9p24	VarAut	Potential guanine nucleotide exchange factor (GEF)	no	Su 2010			see OMIM #614113	no	not included
74	613443	MENTAL RETARDATION, AUTOSOMAL DOMINANT 20; MRD20	no	VarAut	MEF2C	5q14.3	VarAut	Transcriptional activator	yes	see OMIM #613443	16		see OMIM #613443	no	common
75	615502	MENTAL RETARDATION, AUTOSOMAL DOMINANT 21	no	VarAut	CTCF	16q22.1	VarAut	Chromatin-binding factor and transcriptional regulator	yes	see OMIM #615502			no evidence	no	uncommon
76	612581	MENTAL RETARDATION, AUTOSOMAL DOMINANT 4; MRD4	no	VarAut	KIRREL3	11q24.2	VarAut	Member of nephrin-like protein family; membrane bound	no	no evidence	9		no evidence	no	not included
77	613970	MENTAL RETARDATION, AUTOSOMAL DOMINANT 6; MRD6	no	VarAut	GRIN2B	12p13.1	VarAut	Glutamate receptor (NMDA)	no	see OMIM #613970	14	strong candidate	see OMIM #613970	no	not included
78	614104	MENTAL RETARDATION, AUTOSOMAL DOMINANT 7; MRD7	no	VarAut	DYRK1A	21q22.13	VarAut	Tyrosine phosphorylation-regulated kinase	no	see OMIM #614104	14	strong candidate	see OMIM #614104	no	not included
79	615866	MENTAL RETARDATION, AUTOSOMAL DOMINANT, 27; MRD27	no	VarAut	SOX11	2p25.2	VarAut	Transcription factor	yes	Lo-Castro et al. 2009			no evidence	no	not included
80	249500	MENTAL RETARDATION, AUTOSOMAL RECESSIVE 1; MRT1	no	VarAut	PRSS12	4q26	VarAut	Member of trypsin family of serine proteases	no	Pinto et al. 2014			no evidence	no	uncommon
81	614202	MENTAL RETARDATION, AUTOSOMAL RECESSIVE 15; MRT15	no	VarAut	MAN1B1	9q34.3	VarAut	Mannosidase; deglycosylation	no	Rymen et al. 2013			see OMIM #614202	no	common
82	615942	MENTAL RETARDATION, AUTOSOMAL RECESSIVE 44	no	VarAut	METTL23	17q25.1	VarAut	Probable methyltransferase	yes	see OMIM #615942			see OMIM #615942	no	common
83	611091	MENTAL RETARDATION, AUTOSOMAL RECESSIVE 5; MRT5	no	VarAut	NSUN2	5p15.31	VarAut	RNA methyltransferase that methylates tRNA and possibly RNA III polymerase transcripts	yes	see OMIM #611091			see OMIM #611091	no	uncommon
84	611092	MENTAL RETARDATION, AUTOSOMAL RECESSIVE 6; MRT6	no	VarAut	GRIK2	6q16.3	VarAut	Glutamate receptor (kainate)	no	Kim et al. 2007	19	suggestive evidence	Córdoba et al. 2015	no	common
85	611093	MENTAL RETARDATION, AUTOSOMAL RECESSIVE 7; MRT7	no	VarAut	TUSC3	8p22	VarAut	Magnesium transporter; may be involved in N-glycosylation	no	Pinto et al. 2014			no evidence	no	not included
86	309580	MENTAL RETARDATION-HYPOTONIC FACIES SYNDROME, X-LINKED, 1; MRXHF1	yes	VarAut	*ATRX	Xq21.1	HCA	Chromatin remodeling protein	N/A	no evidence			see OMIM #309580	no	common
87	300055	MENTAL RETARDATION, X-LINKED, SYNDROMIC 13; MRXS13	no	VarAut	*MECP2	Xq28	HCA	Binds methylated DNA	N/A	see OMIM #300055	26	syndromic	see OMIM #300055	yes	common
88	300844	MENTAL RETARDATION, X-LINKED 19; MRX19	yes	VarAut	*RPS6KA3	Xp22.12	VarAut	Ribosomal S6 kinase downstream of ERK1/2	NA	Matosumoto et al. 2013	16		Matosumoto et al. 2013	no	not included
89	300143	MENTAL RETARDATION, X-LINKED 21; MRX21	yes	VarAut	IL1RAPL1	Xp21.3-p21.2	VarAut	Interleukin receptor	no	see OMIM #300143	23		see OMIM #300143	no	uncommon
90	300849	MENTAL RETARDATION, X-LINKED 41; MRX41	yes	VarAut	GDI1	Xq28	VarAut	Regulation of GDP/GTP exchange of most Rab proteins	no	Bienvenu et al. 1998	9		see OMIM #300849	no	not included
91	300498	MENTAL RETARDATION, X-LINKED 45; MRX45	yes	VarAut	ZNF81	Xp11.23	VarAut	Potential transcriptional regulator	no	Alesi et al. 2012			Kleefstra et al. 2004	no	not included
92	300436	MENTAL RETARDATION, X-LINKED 46; MRX46	yes	VarAut	ARHGEF6	Xq26.3	VarAut	RAC1 guanine nucleotide exchange factor (GEF)	no	Yntema et al. 1998			no evidence	no	uncommon
93	300210	MENTAL RETARDATION, X-LINKED 58; MRX58	yes	VarAut	TSPAN7	Xp11.4	VarAut	Cell surface protein potentially involved in proliferation and motility	no	Piton et al. 2011	9		no evidence	no	not included
94	300387	MENTAL RETARDATION, X-LINKED 63; MRX63	yes	VarAut	ACSL4	Xq23	VarAut	Involved in lipid biosynthesis and fatty acid degradation	no	Kantojärvi et al. 2011			no evidence	no	not included
95	309549	MENTAL RETARDATION, X-LINKED 9; MRX9	yes	VarAut	FTSJ1	Xp11.23	VarAut	Processing of ribosomal RNA	no	see OMIM #309549			see OMIM #309549	no	not included
96	300850	MENTAL RETARDATION, X-LINKED 90; MRX90	yes	VarAut	DLG3	Xq13.1	VarAut	Part of the membrane-associated guanylate kinase protein family	no	Kantojärvi et al. 2011			see OMIM #300850	no	uncommon
97	300803	MENTAL RETARDATION, X-LINKED 97; MRX97	yes	VarAut	ZNF711	Xq21.1	VarAut	Transcription regulator	yes	Boccuto et al. 2013			no evidence	no	not included
98	300919	MENTAL RETARDATION, X-LINKED 99; MRX99	yes	VarAut	USP9X	Xp11.4	VarAut	Deubiquitinase	yes	Homan et al. 2014	9		no evidence	no	uncommon
99	309548	MENTAL RETARDATION, X-LINKED, ASSOCIATED WITH FRAGILE SITE FRAXE; FRAXE	yes	VarAut	AFF2	Xq28	VarAut	Potential alternative splicing regulation	yes	see OMIM #309548	9		Musumeci et al. 2001	no	uncommon
100	300534	MENTAL RETARDATION, X-LINKED, SYNDROMIC, CLAES-JENSEN TYPE; MRXSCJ	yes	VarAut	KDM5C	Xp11.22	VarAut	Histone demethylase	yes	see OMIM #300534	16		see OMIM #300534	no	common
101	300706	MENTAL RETARDATION, X-LINKED, SYNDROMIC, TURNER TYPE; MRXST	yes	VarAut	HUWE1	Xp11.22	VarAut	E3 ubiquitin-protein ligase	yes	Nava et al. 2012			Froyen et al. 2012	no	not included
102	300486	MENTAL RETARDATION, X-LINKED, WITH CEREBELLAR HYPOPLASIA AND DISTINCTIVE FACIAL APPEARANCE	yes	VarAut	OPHN1	Xq12	VarAut	Stimulates GTP hydrolysis of Rho family	no	see OMIM #300486		suggestive evidence	see OMIM #300486	yes	common
103	309541	METHYLMALONIC ACIDEMIA AND HOMOCYSTEINEMIA, cblX TYPE	yes	VarAut	HCFC1	Xq28	VarAut	Cell cycle and transcriptional regulation	yes	see OMIM #309541	9		see OMIM #309541	no	common
104	251200	MICROCEPHALY 1, PRIMARY, AUTOSOMAL RECESSIVE; MCPH1	no	VarAut	MCPH1	8p23.1	VarAut	DNA damage-response; chromosomal condensation	no	Ozgen et al. 2009	11		see OMIM #251200	no	uncommon
105	614261	MICROCEPHALY-CAPILLARY MALFORMATION SYNDROME; MICCAP	no	VarAut	STAMBP	2p13.1	VarAut	Zinc metalloprotease that cleaves Lys63-linked polyubiquitin chains	no	Pavlović et al. 2014			see OMIM #614261	no	common
106	252920	MUCOPOLYSACCHARIDOSIS, TYPE IIIB; MPS3B	no	VarAut	NAGLU	17q21.2	VarAut	Involved in degradation of heparin sulfate	no	Pinto et al. 2014			see OMIM #252920	no	common
107	252930	MUCOPOLYSACCHARIDOSIS, TYPE IIIC; MPS3C	no	VarAut	HGSNAT	8p11.2-p11.1	VarAut	Involved in lysosomal degradation of heparin sulfate	no	Bodamer et al. 2014			see OMIM #252930	no	common
108	252940	MUCOPOLYSACCHARIDOSIS, TYPE IIID; MPS3D	no	VarAut	GNS	12q14.3	VarAut	Lysosomal enyzme; heparin, heparan sulphate, and keratan sulphate catabolism	no	Bodamer et al. 2014			Malm & Månsson 2010	no	common
109	310200	MUSCULAR DYSTROPHY, DUCHENNE TYPE; DMD	yes	VarAut	DMD	Xp21.2-p21.1	VarAut	Anchors extracellular matrix to cytoskeleton via F-actin	no	Hendriksen & Vles 2008	14	syndromic	Goodwin et al. 1997	yes	uncommon
110	613155	MUSCULAR DYSTROPHY-DYSTROGLYCANOPATHY (CONGENITAL WITH MENTAL RETARDATION), TYPE B, 1; MDDGB1	no	VarAut	POMT1	9q34.13	VarAut	O-mannosyltransferase located within the endoplasmic reticulum	no	see OMIM #613155			Wallace et al. 2014	no	uncommon
111	613818	MUSCULAR DYSTROPHY-DYSTROGLYCANOPATHY (LIMB-GIRDLE), TYPE C, 9; MDDGC9	no	VarAut	DAG1	3p21.31	VarAut	Beta-dystroglycan involved in connecting extracellular matrix to cytoskeleton	no	no evidence	9		no evidence	no	uncommon
112	602541	MUSCULAR DYSTROPHY, CONGENITAL, MEGACONIAL TYPE; MDCMC	no	VarAut	CHKB	22q13.33	VarAut	Phospholipid biosynthesis	no	Quinlivan et al. 2013			see OMIM #602541	no	common
113	163950	NOONAN SYNDROME 1; NS1	no	VarEp	PTPN11	12q24.13	VarEp	Protein tyrosine phosphatase that regulates signal transduction	no	Pinto et al. 2014			see OMIM #163950	no	uncommon
114	259050	OSSIFIED EAR CARTILAGES WITH MENTAL DEFICIENCY, MUSCLE WASTING, AND BONY CHANGES	no	VarAut	ZBTB20	3q13.31	VarAut	Probable transcription factor	yes	see OMIM #259050		syndromic, suggestive evidence	no evidence	no	uncommon
115	309510	PARTINGTON X-LINKED MENTAL RETARDATION SYNDROME; PRTS	yes	VarAut	*ARX	Xp21.3	HCA	Transcription factor	N/A	Turner et al. 2002	16	syndromic	see OMIM #309510	yes	common
116	609136	PERIPHERAL DEMYELINATING NEUROPATHY, CENTRAL DYSMYELINATION, WAARDENBURG SYNDROME, AND HIRSCHSPRUNG DISEASE; PCWH	no	VarAut	SOX10	22q13.1	VarAut	Transcription factor	yes	Kiani et al. 2007			Touraine et al. 2000	no	uncommon
117	304340	PETTIGREW SYNDROME; PGS	yes	VarAut	AP1S2	Xp22.2	VarAut	Subunit of clathrin-associated adaptor complex 1	no	Borck et al. 2008			see OMIM #304340	no	common
118	261600	PHENYLKETONURIA; PKU	no	VarAut	PAH	12q23.2	VarAut	Involved in phenylalanine catabolism	no	see OMIM #261600			see OMIM #261600	no	common
119	606854	POLYMICROGYRIA, BILATERAL FRONTOPARIETAL; BFPP	no	VarAut	*ADGRG1	16q21	VarAut	GPCR that binds to transglutaminase 2	no	Chang et al. 2004			see OMIM #606854	no	common
120	615752	POLYMICROGYRIA, BILATERAL PERISYLVIAN, AUTOSOMAL RECESSIVE; BPPR	no	VarAut	*ADGRG1	16q21	VarAut	GPCR that binds to transglutaminase 2	NA	no evidence			see OMIM #615752	no	not included
121	176270	PRADER-WILLI SYNDROME; PWS	no	VarAut	NDN	15q11.2	VarAut	Involved in pre-mRNA processing	no	Bonaglia et al. 2008	x		see OMIM #176270	no, no	common
122	614325	PITT-HOPKINS-LIKE SYNDROME 2; PTHSL2	no	VarAut	*NRXN1	2p16.3	HCA	Cell adhesion molecule/receptor	N/A	see OMIM #614325	28	strong candidate	see OMIM #614325	no	common
123	615474	PRIMARY ALDOSTERONISM, SEIZURES, AND NEUROLOGIC ABNORMALITIES; PASNA	no	VarAut	CACNA1D	3p21.1	VarAut	Voltage-gated calcium channel	no	Pinggera et al. 2014	9		see OMIM #615474	no	common
124	220210	RITSCHER-SCHINZEL SYNDROME; RTSC	no	VarAut	KIAA0196	8q24.13	VarAut	Component of the endosomal WASH complex	no	DeScipio et al. 2005			Nankovic et al. 2012	no	uncommon
125	180849	RUBINSTEIN-TAYBI SYNDROME 1; RSTS1	no	VarAut	CREBBP	16p13.3	VarAut	Histone acetylation	yes	see OMIM #180849	9		Cantani & Gagliesi 1998	no	common
126	613684	RUBINSTEIN-TAYBI SYNDROME 2; RSTS2	no	VarAut	EP300	22q13.2	VarAut	Histone acetyltransferase	yes	Stevens et al. 2011	9		Cantani & Gagliesi 1998	no	uncommon
127	604369	SALLA DISEASE; SD	no	VarAut	*SLC17A5	6q13	VarAut	Transporter of free sialic acid	NA	no evidence			see OMIM #604369	no	common
128	269150	SCHINZEL-GIEDION MIDFACE RETRACTION SYNDROME	no	VarAut	SETBP1	18q12.3	VarAut	Histone methyltransferase	yes	no evidence	9		see OMIM #269150	no	common
129	612780	SEIZURES, SENSORINEURAL DEAFNESS, ATAXIA, MENTAL RETARDATION, AND ELECTROLYTE IMBALANCE; SESAMES	no	VarAut	KCNJ10	1q23.2	VarAut	Inwardly-rectifying potassium channel	no	no evidence		syndromic	see OMIM #612780	yes	common
130	300263	SIDERIUS X-LINKED MENTAL RETARDATION SYNDROME	yes	VarAut	PHF8	Xp11.22	VarAut	Histone lysine demethylase	yes	see OMIM #300263			Laumonnier et al. 2005	no	not included
131	117550	SOTOS SYNDROME 1; SOTOS1	no	VarAut	NSD1	5q35.3	VarAut	Histone methyltransferase	yes	Rio et al. 2003		syndromic	see OMIM #117550	no	common
132	614753	SOTOS SYNDROME 2; SOTOS	no	VarAut	*NFIX	19p13.13	HCA	Transcription factor	N/A	Priolo et al. 2012			Yoneda et al. 2012	no	not included
133	271980	SUCCINIC SEMIALDEHYDE DEHYDROGENASE DEFICIENCY; SSADHD	no	VarAut	ALDH5A1	6p22.3	VarAut	GABA degradation	no	see OMIM #271980		syndromic	see OMIM #271980	yes	common
134	611816	TEMPLE-BARAITSER SYNDROME; TMBTS	no	VarAut	KCNH1	1q32.2	VarAut	Voltage-gated potassium channel	no	Yesil et al. 2014			see OMIM #611816	no	common
135	275350	TRANSCOBALAMIN II DEFICIENCY	no	VarAut	TCN2	22q12.2	VarAut	Vitamin B12-binding and transport protein	no	no evidence	10		Thomas et al. 1982	no	uncommon
136	191100	TUBEROUS SCLEROSIS 1; TSC1	no	VarAut	*TSC1	9q34.13	VarAut	Negative regulator of mTORC1 signaling	NA	see OMIM #191100	9	syndromic	see OMIM #191100	yes	common
137	276710	TYROSINEMIA, TYPE III; TYRSN3	no	VarAut	HPD	12q24.31	VarAut	Tyrosine biosynthesis	no	Heylen et al. 2012			Ellaway et al. 2001	no	common
138	601390	VAN MALDERGEM SYNDROME 1; VMLDS1	no	VarAut	DCHS1	11p15.4	VarAut	Calcium-dependent cell adhesion molecule	no	see OMIM #601390			no evidence	no	uncommon
139	309585	WILSON-TURNER X-LINKED MENTAL RETARDATION SYNDROME; WTS	yes	VarAut	*HDAC8	Xq13.1	HCA	Histone deacetylase	N/A	Parmeggiani et al. 2007			no evidence	no	uncommon

## Sheet: HCE
* = gene included in more than 1 of the 5 main categories				AR = autosomal recessive
				AD = autosomal dominant
				XLR = X-linked recessive
				XLD = X-linked dominant
				IC = isolated cases
				in progress = inheritance pattern is uncertain
#	OMIM #	Condition	X-linked	Inheritance	ID Category	Gene	Gene Locus	Gene Category	Gene F(x)	Epigen Reg	Aut Comorbid	AutismKB (9+)	SFARI	Epilepsy/Seizures	CarpeDB	Epilepsy Freq.	Ep Comorbid %	Ep Estim Ref	Ep Estim Ref	Ep Estim Ref	Ep Estim Ref	Ep Estim Ref	Ep Estim Ref	Ep Estim Ref	Ep Estim Ref	Ep Estim Ref	Neurodegeneration
1	603671	ACROMELIC FRONTONASAL DYSOSTOSIS; AFND	no	AD	HCE	ZSWIM6	5q12.1	HCE	Zinc finger containing protein; function unknown	N/A	no evidence			Slaney et al. 1999	no	common	27%, N = 11	Slaney et al. 1999	Smith et al. 2014	Hing et al. 2004							no
2	104290	ALTERNATING HEMIPLEGIA OF CHILDHOOD 1; AHC1	no	AD	HCE	ATP1A2	1q23.2	HCE	Sodium-potassium pump	no	no evidence			Kanavakis et al. 2003	yes	common	60%, N = 8	Kanavakis et al. 2003	Bassi et al. 2004								yes
3	614820	ALTERNATING HEMIPLEGIA OF CHILDHOOD 2; AHC2	no	AD	HCE	ATP1A3	19q13.2	HCE	Sodium-potassium pump	no	no evidence			Heinzen et al. 2012	no	common	54%, N = 30	Heinzen et al. 2012									yes
4	609056	AMISH INFANTILE EPILEPSY SYNDROME	no	AR	HCE	ST3GAL5	2p11.2	HCE	Catalyzes the formation of ganglioside GM3, localized to the Golgi apparatus	no	no evidence			Wang et al. 2013	no	common	100%, N = 20	Wang et al. 2013									no
5	207800	ARGININEMIA	no	AR	HCE	ARG1	6q23.2	HCE	Catalyzes hydrolysis of arginine to ornithine and urea	no	no evidence			Prasad et al. 1997	no	common	93%, N = 14	Prasad et al. 1997									yes
6	208400	ASPARTYLGLUCOSAMINURIA; AGU	no	AR	HCE	AGA	4q34.3	HCE	Involved in the catabolism of N-linked oligosaccharides of glycoproteins; final steps in lysosomal breakdown of glycoproteins	no	no evidence			Arvio et al. 1993	no	common	28%, N = 78	Arvio et al. 1993									yes
7	251290	BAND-LIKE CALCIFICATION WITH SIMPLIFIED GYRATION AND POLYMICROGYRIA; BLCPMG	no	AR	HCE	OCLN	5q13.2	HCE	May play role in formation and regulation of tight junction paracellular permeability barrier	no	no evidence			Reardon et al. 1994	no	common	100%, N = 4	Reardon et al. 1994									no
8	243310	BARAITSER-WINTER SYNDROME 1; BRWS1	no	AD	HCE	ACTB	7p22.1	HCE	Actin, component of cytoskeleton	no	no evidence			Rivière et al. 2012	no	common	100%, N = 9	Rivière et al. 2012									no
9	614583	BARAITSER-WINTER SYNDROME 2; BRWS2	no	AD	HCE	ACTG1	17q25.3	HCE	Actin, component of cytoskeleton	no	no evidence			Rivière et al. 2012	no	common	88%, N = 8	Rivière et al. 2012									no
10	605039	BOHRING-OPITZ SYNDROME; BOPS	no	AD	HCE	ASXL1	20q11.21	HCE	Probable Polycomb group (PcG) protein involved in transcriptional regulation by ligand-bound nuclear hormone receptors	yes	no evidence			Hoischen et al. 2011	no	common	45%, N = 6	Hoischen et al. 2011	Bohring et al. 1999								no
11	256730	CEROID LIPOFUSCINOSIS, NEURONAL, 1; CLN1	no	AR	HCE	PPT1	1p34.2	HCE	Small glycoprotein involved in catabolism of lipid-modified proteins during lysosomal degradation	no	no evidence			Vanhanen et al. 2004	yes	common	63%, N = 8	Vanhanen et al. 2004	Mole et al. 2005								yes
12	256731	CEROID LIPOFUSCINOSIS, NEURONAL, 5; CLN5	no	AR	HCE	CLN5	13q22.2	HCE	Potentially involved in degradation of post-translationally modified proteins in lysosomes	no	no evidence			Holmberg et al. 2000	yes	common	88%, N = 8	Holmberg et al. 2000									no
13	610003	CEROID LIPOFUSCINOSIS, NEURONAL, 8, NORTHERN EPILEPSY VARIANT	no	AR	HCE	CLN8	8p23.3	HCE	Potentially involved in lipid synthesis, transport, or sensing	no	no evidence			Mole et al. 2005	yes	common	100%, N = 20	Mole et al. 2005									no
14	300831	CK SYNDROME	no	XLR	HCE	NSDHL	Xq28	HCE	Involved in cholesterol biosynthesis	no	no evidence			McLarren et al. 2010	no	common	100%, N = 11	McLarren et al. 2010									no
15	280000	COLOBOMA, CONGENITAL HEART DISEASE, ICHTHYOSIFORM DERMATOSIS, MENTAL RETARDATION, AND EAR ANOMALIES SYNDROME; CHIME	no	AR	HCE	PIGL	17p11.2	HCE	Required for synthesis of GPI anchor	no	no evidence			Shashi et al. 1995	no	common	100%, N = 3	Shashi et al. 1995	Schnur et al. 1997	Tinschert et al. 1996							no
16	603147	CONGENITAL DISORDER OF GLYCOSYLATION, TYPE Ic; CDG1C	no	AR	HCE	ALG6	1p31.3	HCE	Involved in N-linked glycosylation	no	no evidence			Grünewald et al. 2000	yes	common	100%, N = 8	Grünewald et al. 2000									no
17	608799	CONGENITAL DISORDER OF GLYCOSYLATION, TYPE Ie; CDG1E	no	AR	HCE	DPM1	20q13.13	HCE	Involved in N-glycosylation, glycosyl phosphatidylinositol membrane anchoring, and O-mannosylation of proteins	no	no evidence			Kim et al. 2000	no	common	100%, N = 8	Kim et al. 2000	Imbach et al. 2000	Garcia-Silva et al. 2004	Dancourt et al. 2006	Yang et al. 2013					no
18	212066	CONGENITAL DISORDER OF GLYCOSYLATION, TYPE IIa; CDG2A	no	AR	HCE	MGAT2	14q21.3	HCE	Catalyzes essential step in conversion of oligo-mannose to complex N-glycans	no	no evidence			Cormier-Daire et al. 2000	no	common	57%, N = 7	Cormier-Daire et al. 2000	de Cock & Jaeken 2009	Alkuraya 2010							no
19	300884	CONGENITAL DISORDER OF GLYCOSYLATION, TYPE Is; CDG1S	yes	XLR	HCE	ALG13	Xq23	HCE	May be involved in N-glycosylation; glycosyltransferase and deubiquitinase activities	no	no evidence			Timal et al. 2012	no	common	100% (M/F), N = 4	Timal et al. 2012	de Ligt et al. 2012	Epi4K Consortium et al. 2013							no
20	300004	CORPUS CALLOSUM, AGENESIS OF, WITH ABNORMAL GENITALIA	yes	XL - in progress	HCE	*ARX	Xp21.3	HCA	Transcription factor	N/A	no evidence	16	syndromic	Proud et al. 1992	yes	common	100% (M/F), N = 5	Proud et al. 1992									no
21	614039	CORTICAL DYSPLASIA, COMPLEX, WITH OTHER BRAIN MALFORMATIONS 1; CDCBM1	no	AD	HCE	TUBB3	16q24.3	HCE	Beta tubulin	no	no evidence			Poirier et al. 2010	no	common	22%, N = 9	Poirier et al. 2010									no
22	615282	CORTICAL DYSPLASIA, COMPLEX, WITH OTHER BRAIN MALFORMATIONS 2; CDCBM2	no	AD	HCE	KIF5C	2q23.1-q23.2	HCE	Mediates dendritic trafficking of mRNAs	no	no evidence			Poirier et al. 2013	no	common	100%, N = 5	Poirier et al. 2013	de Ligt et al. 2012								no
23	615763	CORTICAL DYSPLASIA, COMPLEX, WITH OTHER BRAIN MALFORMATIONS 5; CDCBM5	no	AD	HCE	TUBB2A	6p25.2	HCE	Beta tubulin	no	no evidence			Cushion et al. 2014	no	common	100%, N = 2	Cushion et al. 2014									no
24	219200	CUTIS LAXA, AUTOSOMAL RECESSIVE, TYPE IIA; ARCL2A	no	AR	HCE	ATP6V0A2	12q24.31	HCE	Enzyme transporter that acidifies intracellular compartments	no	no evidence			Morava et al. 2008	no	common	30%, N = 10	Morava et al. 2008									no
25	219150	CUTIS LAXA, AUTOSOMAL RECESSIVE, TYPE IIIA; ARCL3A	no	IC, AR	HCE	ALDH18A1	10q24.1	HCE	Involved in biosynthesis of proline, ornithine, and arginine	no	no evidence			De Barsy et al. 1968	no	common	23%, N = 10	De Barsy et al. 1968	Hoefnagel et al. 1971	Pontz et al. 1986	Rabier et al. 1992	Kivuva et al. 2008	Bicknell et al. 2008	Skidmore et al. 2011	Fischer et al. 2014	Wolthuis et al. 2014	yes
26	600721	D-2-HYDROXYGLUTARIC ACIDURIA 1	no	AR	HCE	D2HGDH	2q37.3	HCE	Converts D-2-hydroxyglutarate to 2-ketoglutarate	no	no evidence			van der Knaap et al. 1999	no	common	88%, N = 8	van der Knaap et al. 1999									yes
27	602398	DESMOSTEROLOSIS	no	AR	HCE	DHCR24	1p32.3	HCE	Protects cells from oxidative stress by reducing caspase 3 activity; catalyzes reduction of delta-24 double bond of sterol intermediates	no	no evidence			FitzPatrick et al. 1998	no	common	66%, N = 6	FitzPatrick et al. 1998	Zolotushko et al. 2011	Schaaf et al. 2011							no
28	608033	{ENCEPHALOPATHY, ACUTE, INFECTION-INDUCED, SUSCEPTIBILITY TO, 3}; IIAE3	no	AD	HCE	RANBP2	2q13	HCE	Potentially involved in nuclear import	no	no evidence			Neilson et al. 2009	no	common	59%, N = 19	Neilson et al. 2009									yes
29	615005	EPILEPSY, NOCTURNAL FRONTAL LOBE, 5; ENFL5	no	AD	HCE	KCNT1	9q34.3	HCE	Ca2+- activated potassium channel	no	no evidence			Heron et al. 2012	no	common	100%, N = 15	Heron et al. 2012									no
30	611726	EPILEPSY, PROGRESSIVE MYOCLONIC 3, WITH OR WITHOUT INTRACELLULAR INCLUSIONS; EPM3	no	AR	HCE	KCTD7	7q11.21	HCE	Member of potassium channel tetramerization domain-containing protein family; likely involved in regulation of ionic gradients	no	no evidence			Kousi et al. 2012	no	common	100%, N = 9	Kousi et al. 2012									yes
31	615476	EPILEPTIC ENCEPHALOPATHY, EARLY INFANTILE, 18; EIEE18	no	AR	HCE	SZT2	1p34.2	HCE	Involved in oxidative stress	no	no evidence			Basel-Vanagaite et al. 2013	no	common	100%, N = 2	Basel-Vanagaite et al. 2013									no
32	615744	EPILEPTIC ENCEPHALOPATHY, EARLY INFANTILE, 19; EIEE19	no	AD	HCE	GABRA1	5q34	HCE	Receptor for GABA	no	no evidence			Carvill et al. 2014	yes	common	100%, N = 4	Carvill et al. 2014									no
33	613477	EPILEPTIC ENCEPHALOPATHY, EARLY INFANTILE, 5; EIEE5	no	AD	HCE	SPTAN1	9q34.11	HCE	Cytoskeletal protein that functions as a scaffold to stabilize plasma membrane and organize intracellular organelles	no	no evidence			Tohyama et al. 2008	no	common	100%, N = 5	Tohyama et al. 2008	Hamdan et al. 2012	Writzl et al. 2012	Nonoda et al. 2013						no
34	613720	EPILEPTIC ENCEPHALOPATHY, EARLY INFANTILE, 7; EIEE7	no	AD	HCE	KCNQ2	20q13.33	HCE	Voltage-gated potassium channel	no	no evidence			Weckhuysen et al. 2012	yes	common	100%, N = 8	Weckhuysen et al. 2012									no
35	300607	EPILEPTIC ENCEPHALOPATHY, EARLY INFANTILE, 8; EIEE8	yes	XLR	HCE	ARHGEF9	Xq11.1	HCE	Acts as guanine nucletodie exchange factor (GEF) for CDC42	no	no evidence			Shimojima et al. 2011	yes	common	66% (M/F), N = 3	Shimojima et al. 2011	Harvey et al 2004	Marco et al. 2008							no
36	256540	GALACTOSIALIDOSIS; GSL	no	AR	HCE	CTSA	20q13.12	HCE	Lysosomal protease involve in cellular protein turnover	no	no evidence			Andria et al. 1981	no	common	60%, N = 5	Andria et al. 1981	Chitayat et al. 1988	Goldberg et al. 1971							yes
37	606777	GLUT1 DEFICIENCY SYNDROME 1; GLUT1DS1	no	AD, AR	HCE	SLC2A1	1p34.2	HCE	Glucose transporter in mammalian blood-brain barrier	no	no evidence			Wang et al. 2000	yes	common	100%, N = 15	Wang et al. 2000									yes
38	250940	HOMOCYSTINURIA-MEGALOBLASTIC ANEMIA, cblG COMPLEMENTATION TYPE; HMAG	no	AR	HCE	MTR	1q43	HCE	Catalyzes first step of methionine synthesis	no	no evidence			Wilson et al. 1998	no	common	33%, N = 8	Wilson et al. 1998	Kvittingen et al. 1997	Leclerc et al. 1996	Gulati et al. 1996	Rosenblatt et al. 1987	Labrune et al. 1999				yes
39	236600	HYDROCEPHALUS, NONSYNDROMIC, AUTOSOMAL RECESSIVE 1; HYC1	no	AR	HCE	CCDC88C	14q32.11-q32.12	HCE	Negative regulator of canonical Wnt	no	no evidence			Drielsma et al. 2012	no	common	50%, N = 10	Drielsma et al. 2012	Ekici et al. 2010								no
40	238700	HYPERLYSINEMIA, TYPE I	no	AR	HCE	AASS	7q31.32	HCE	Catalyzes first two steps in lysine degradation	no	no evidence			Houten et al. 2013	no	common	44%, N = 8	Houten et al. 2013									no
41	614300	HYPERMETHIONINEMIA DUE TO ADENOSINE KINASE DEFICIENCY	no	AR	HCE	ADK	10q22.2	HCE	Involved in adenosine metabolism	no	no evidence			Bjursell et al. 2011	yes	common	100%, N = 6	Bjursell et al. 2011									no
42	614207	HYPERPHOSPHATASIA WITH MENTAL RETARDATION SYNDROME 3; HPMRS	no	AR	HCE	PGAP2	11p15.4	HCE	Required for stable expression of GPI-anchored proteins at cell surface	no	no evidence			Abou Jamra et al. 2011	no	common	60%, N = 5	Abou Jamra et al. 2011	Krawitz et al. 2013								no
43	615716	HYPERPHOSPHATASIA WITH MENTAL RETARDATION SYNDROME 4; HPMRS4	no	AR	HCE	PGAP3	17q12	HCE	Required for stable expression of GPI-anchored proteins at cell surface	no	no evidence			Howard et al. 2014	no	common	80%, N = 5	Howard et al. 2014									no
44	239510	HYPERPROLINEMIA, TYPE II; HPII	no	AR	HCE	ALDH4A1	1p36.13	HCE	Catalyzes second step of proline degradation pathway	no	no evidence			Geraghty et al. 1998	no	common	73%, N = 15	Geraghty et al. 1998	Farrant et al. 2001								no
45	241410	HYPOPARATHYROIDISM-RETARDATION-DYSMORPHISM SYNDROME; HRD	no	AR	HCE	TBCE	1q42.3	HCE	Tubulin folding protein	no	no evidence			Sanjad et al. 1991	no	common	100%, N = 12	Sanjad et al. 1991									no
46	614457	ICHTHYOSIS, SPASTIC QUADRIPLEGIA, AND MENTAL RETARDATION; ISQMR	no	AR	HCE	ELOVL4	6q14.1	HCE	Elongates saturated and monounsaturated very long fatty acids (VLFA)	no	no evidence			Aldahmesh et al. 2011	no	common	100%, N = 2	Aldahmesh et al. 2011									no
47	610443	KOOLEN-DE VRIES SYNDROME; KDVS	no	AD	HCE	KANSL1	17q21.31	HCE	Part of NSL compex involved in acetylation of histone H4	yes	no evidence			Koolen et al. 2008	no	common	50%, N = 22	Koolen et al. 2008									no
48	610532	LEUKODYSTROPHY, HYPOMYELINATING, 5; HLD5	no	AR	HCE	FAM126A	7p15.3	HCE	May play a role in beta-catenin/Lef signaling pathway	no	no evidence			Biancheri et al. 2007	no	common	30%, N = 10	Biancheri et al. 2007									yes
49	612951	LEUKOENCEPHALOPATHY, CYSTIC, WITHOUT MEGALENCEPHALY	no	AR	HCE	RNASET2	6q27	HCE	Ribonuclease; likely involved in degradation of ribosomal RNA	no	no evidence			Henneke et al. 2005	no	common	53%, N = 15	Henneke et al. 2005									yes
50	248360	MALONYL-CoA DECARBOXYLASE DEFICIENCY	no	AR	HCE	MLYCD	16q23.3	HCE	Converts malonyl-CoA to acetyl-CoA	no	no evidence			FitzPatrick et al. 1999	no	common	57%, N = 7	FitzPatrick et al. 1999									yes
51	610536	MANDIBULOFACIAL DYSOSTOSIS, GUION-ALMEIDA TYPE; MFDGA	no	AD	HCE	EFTUD2	17q21.31	HCE	Involved in pre-mRNA splicing	no	no evidence			Lines et al. 2012	no	common	42%, N = 12	Lines et al. 2012									no
52	603387	MEGALENCEPHALY-POLYMICROGYRIA-POLYDACTYLY-HYDROCEPHALUS SYNDROME 1; MPPH1	no	AD	HCE	PIK3R2	19p13.11	HCE	Lipid kinase that phosphorylates phosphatidylinositol and similar compounds, creating second messengers important for signal transduction	no	no evidence			Mirzaa et al. 2004	no	common	71%, N = 7	Mirzaa et al. 2004	Tohyama et al. 2007	Hengst et al. 2010							no
53	613839	MEGALOBLASTIC ANEMIA DUE TO DIHYDROFOLATE REDUCTASE DEFICIENCY	no	AR	HCE	DHFR	5q14.1	HCE	Catalyzes tetrahydrofolate regeneration by reduction of dihydrofolate, necessary for de novo purine and thymidylate synthesis	no	no evidence			Cario et al. 2011	no	common	100%, N = 6	Cario et al. 2011	Banka et al. 2011								no
54	615637	MENTAL RETARDATION, AUTOSOMAL RECESSIVE 41; MRT41	no	AR	HCE	KPTN	19q13.32	HCE	May be involved in actin dynamics	no	no evidence			Baple et al. 2014	no	common	33%, N = 9	Baple et al. 2014									no
55	300558	MENTAL RETARDATION, X-LINKED 30; MRX30	yes	XLR	HCE	PAK3	Xq23	HCE	Serine/threonine protein kinase that links Rho GTPases to cytoskeleton reorganization and nuclear signaling	no	no evidence			Gedeon et al. 2003	no	common	15% (30% males), N = 20	Gedeon et al. 2003	Peippo et al. 2007	Rejeb et al. 2008							no
56	300860	MENTAL RETARDATION, X-LINKED, SYNDROMIC, NASCIMENTO TYPE; MRXSN	yes	XLR	HCE	UBE2A	Xq24	HCE	Accepts ubiquitin from E1 complex and catalyzes its attachment to other proteins; transcriptional regulation via monoubiquitination of histone H2B	yes	no evidence			Nascimento et al. 2006	no	common	41% (82% males), N = 11	Nascimento et al. 2006	Budny et al. 2010								no
57	309583	MENTAL RETARDATION, X-LINKED, SYNDROMIC, SNYDER-ROBINSON TYPE; MRXSSR	yes	XLR	HCE	SMS	Xp22.11	HCE	Catalyzes production of spermine	no	no evidence			de Alencastro et al. 2008	yes	common	33% (66% males), N = 9	de Alencastro et al. 2008									no
58	300354	MENTAL RETARDATION, X-LINKED, WITH SHORT STATURE, HYPOGONADISM, AND ABNORMAL GAIT	yes	XLR	HCE	CUL4B	Xq24	HCE	Component of multiple cullin-RING-based E3 ubiquitin-protein ligase complexes	yes	no evidence			Tarpey et al. 2007	no	common	36.5% (73% males), N = 11	Tarpey et al. 2007									no
59	604317	MICROCEPHALY 2, PRIMARY, AUTOSOMAL RECESSIVE, WITH OR WITHOUT CORTICAL MALFORMATIONS; MCPH2	no	AR	HCE	WDR62	19q13.12	HCE	Unknown	N/A	no evidence			Bilgüvar et al. 2010	no	common	56%, N = 9	Bilgüvar et al. 2010									no
60	608716	MICROCEPHALY 5, PRIMARY, AUTOSOMAL RECESSIVE; MCPH5	no	AR	HCE	ASPM	1q31.3	HCE	Probable role in mitotic spindle regulation and coordination of mitotic processes	no	no evidence			Passemard et al. 2009	no	common	27%, N = 11	Passemard et al. 2009									no
61	615760	MICROCEPHALY, PROGRESSIVE, WITH SEIZURES AND CEREBRAL AND CEREBELLAR ATROPHY; MSCCA	no	AR	HCE	QARS	3p21.31	HCE	Catalyzes aminoacylation tRNA by their cognate amino acid	no	no evidence			Zhang et al. 2014	no	common	100, N = 4	Zhang et al. 2014									yes
62	613402	MICROCEPHALY, SEIZURES, AND DEVELOPMENTAL DELAY; MCSZ	no	AR	HCE	PNKP	19q13.33	HCE	Involved in DNA damage repair	no	no evidence			Shen et al. 2010	no	common	100%, N = 11	Shen et al. 2010									no
63	616033	MICROCEPHALY, SHORT STATURE, AND IMPAIRED GLUCOSE METABOLISM; MSSGM	no	AR	HCE	TRMT10A	4q23	HCE	Probable tRNA methyltransferase	no	no evidence			Igoillo-Esteve et al. 2013	no	common	66%, N = 6	Igoillo-Esteve et al. 2013	Gillis et al. 2014								no
64	605013	MICROHYDRANENCEPHALY; MHAC	no	AR	HCE	NDE1	16p13.11	HCE	Required for centrosome duplication and formation and function of the mitotic spindle	no	no evidence			Bakiricioglu et al. 2011	yes	common	70%, N = 10	Bakiricioglu et al. 2011	Alkuraya et al. 2011								no
65	615471	MITOCHONDRIAL DNA DEPLETION SYNDROME 13 (ENCEPHALOMYOPATHIC TYPE); MTDPS13	no	AR	HCE	FBXL4	6q16.1-q16.2	HCE	Constituent of E3 ubiquitin ligase complexes	yes	no evidence			Gai et al. 2013	no	common	78%, N = 9	Gai et al. 2013									no
66	300868	MULTIPLE CONGENITAL ANOMALIES-HYPOTONIA-SEIZURES SYNDROME 2; MCAHS2	yes	XLR	HCE	PIGA	Xp22.2	HCE	Required for synthesis of GPI anchor	no	no evidence			Kato et al. 2014	no	common	50% (100% males), N = 13	Kato et al. 2014	Johnston et al. 2012	van der Crabben et al. 2014	Belet et al. 2014						yes
67	615351	MUSCULAR DYSTROPHY-DYSTROGLYCANOPATHY (CONGENITAL WITH MENTAL RETARDATION), TYPE B, 14; MDDGB14	no	AR	HCE	GMPPB	2p21.31	HCE	Involved in biosynthesis of N-linked oligosaccharides	no	no evidence			Carss et al. 2013	no	common	50%, N = 8	Carss et al. 2013									no
68	300894	NEURODEGENERATION WITH BRAIN IRON ACCUMULATION 5; NBIA5	yes	XLD	HCE	WDR45	Xp11.23	HCE	Plays important role in autophagy	no	no evidence			Saitsu et al. 2013	no	common	40% (80% males), N = 5	Saitsu et al. 2013									yes
69	305450	OPITZ-KAVEGGIA SYNDROME; OKS	yes	XLR	HCE	*MED12	Xq13.1	HCA	Component of Mediator complex, involved in transcription regulation	N/A	no evidence			Graham et al. 2011	no	common	28.5% (57% males), N = 7	Graham et al. 2011	1/2: Graham et al. 2008								no
70	312080	PELIZAEUS-MERZBACHER DISEASE; PMD	yes	XLR	HCE	PLP1	Xq22.2	HCE	Major myelin protein of CNS; helps maintain myelin structure	no	no evidence			van der Knaap & Valk 1989	no	common	38% (M/F), N = 8	van der Knaap & Valk 1989	Wang et al. 1995								yes
71	601815	PHOSPHOGLYCERATE DEHYDROGENASE DEFICIENCY	no	AR	HCE	PHGDH	1p12	HCE	Involved in synthesis of D-serine and other amino acids	no	no evidence			De Koning et al. 2002	no	common	100%, N = 7	De Koning et al. 2002	Jaeken et al. 1996								no
72	613180	POLYMICROGYRIA WITH OPTIC NERVE HYPOPLASIA	no	AR	HCE	TUBA8	22q11.21	HCE	Alpha tubulin	no	no evidence			Abdollahi et al. 2009	no	common	100%, N = 4	Abdollahi et al. 2009									no
73	614833	POLYMICROGYRIA WITH SEIZURES; PMGYS	no	AR	HCE	RTTN	18q22.2	HCE	Unknown	N/A	no evidence			Kheradmand Kia et al. 2012	no	common	100%, N = 4	Kheradmand Kia et al. 2012									no
74	615803	PONTOCEREBELLAR HYPOPLASIA, TYPE 10; PCH10	no	AR	HCE	CLP1	11q12.1	HCE	Polynucleotide kinase that can phosphorylate double- and single-stranded DNA and RNA; has roles in tRNA splicing and mRNA 3' end formation	no	no evidence			Schaffer et al. 2014	no	common	95%, N = 19	Schaffer et al. 2014	Karaca et al. 2014								yes
75	613811	PONTOCEREBELLAR HYPOPLASIA, TYPE 2D; PCH2D	no	AR	HCE	SEPSECS	4p15.2	HCE	Involved in catalysis of selenocysteine	no	no evidence			Ben-Zeev et al. 2003	no	common	≥ 43%, N = 7	Ben-Zeev et al. 2003	Makrythanasis et al. 2014								yes
76	615851	PONTOCEREBELLAR HYPOPLASIA, TYPE 2E; PCH2E	no	AR	HCE	VPS53	17p13.3	HCE	Involved in retrograde vesicle trafficking in late Golgi	no	no evidence			Feinstein et al. 2014	no	common	100%, N = 10	Feinstein et al. 2014									yes
77	614501	PSYCHOMOTOR RETARDATION, EPILEPSY, AND CRANIOFACIAL DYSMORPHISM; PMRED	no	AR	HCE	SNIP1	1p34.3	HCE	Transcriptional co-activator; involved in microRNA biogenesis	yes	no evidence			Puffenberger et al. 2012	no	common	100%, N = 3	Puffenberger et al. 2012									no
78	312170	PYRUVATE DEHYDROGENASE E1-ALPHA DEFICIENCY (NEUROLOGIC PRESENTATION TYPE); PDHAD	yes	XLD	HCE	PDHA1	Xp22.12	HCE	Catalyzes conversion of pyruvate to acetyl-CoA and CO(2)	no	no evidence			Prasad et al. 2011	no	common	27% (M/F), N = 93	Prasad et al. 2011									yes
79	245349	PYRUVATE DEHYDROGENASE E3-BINDING PROTEIN DEFICIENCY; PDHXD	no	AR	HCE	PDX1	11p13	HCE	Transcriptional activator	yes	no evidence			Ivanov et al. 2014	no	common	20%, N = 20	Ivanov et al. 2014									yes
80	609241	SCHINDLER DISEASE, TYPE I	no	AR	HCE	NAGA	22q13.2	HCE	Involved in catabolism of N-linked oligosaccharides of glycoproteins	no	no evidence			Bakker et al. 2001	no	common	27%, N = 11	Bakker et al. 2001									yes
81	210600	SECKEL SYNDROME 1; SCKL1	no	AR	HCE	ATR	3q23	HCE	Serine/threonine protein kinase that activates checkpoint signaling under genotoxic stress	no	no evidence			Butler et al. 1987	no	common	66%, N = 6	Butler et al. 1987	Capovilla et al. 2001	Di Bartolomeo et al. 2003							no
82	611225	SPASTIC PARAPLEGIA 18, AUTOSOMAL RECESSIVE;	no	AR	HCE	ERLIN2	8p11.23	HCE	Helps mediate endoplasmic reticulum-associated degradation	no	no evidence			Alazami et al. 2011	no	common	77%, N = 13	Alazami et al. 2011	Yıldırım et al. 2011								yes
83	615031	SPASTIC PARAPLEGIA 49, AUTOSOMAL RECESSIVE; SPG49	no	AR	HCE	TECPR2	14q32.31	HCE	Probably regulator of autophagy	no	no evidence			Oz-Levi et al. 2012	no	common	40%, N = 5	Oz-Levi et al. 2012									yes
84	614322	SPINOCEREBELLAR ATAXIA, AUTOSOMAL RECESSIVE 12; SCAR12	no	AR	HCE	WWOX	16q23.1-q23.2	HCE	Putative oxidoreductase	no	no evidence			Gribaa et al. 2007	no	common	100%, N = 6	Gribaa et al. 2007	Mallaret et al. 2014								yes
85	614831	SPINOCEREBELLAR ATAXIA, AUTOSOMAL RECESSIVE 13; SCAR13	no	AR	HCE	GRM1	6q24.3	HCE	Metabotropic glutamate receptor	no	no evidence			Guerguelcheva et al. 2012	yes	common	30%, N = 10	Guerguelcheva et al. 2012									yes
86	607483	THIAMINE METABOLISM DYSFUNCTION SYNDROME 2 (BIOTIN- OR THIAMINE-RESPONSIVE TYPE); THMD2	no	AR	HCE	SLC19A3	2q36.3	HCE	Thiamine transporter	no	no evidence			Ozand et al. 1998	no	common	56%, N = 9	Ozand et al. 1998									yes
87	242840	VICI SYNDROME; VICIS	no	AR	HCE	EPG5	18q12.3-q21.1	HCE	Involved in autophagy; function unknown	N/A	no evidence			Cullup et al. 2013	no	common	56%, N = 18	Cullup et al. 2013									yes
88	614222	WARBURG MICRO SYNDROME 3; WARBM3	no	AR	HCE	RAB18	10p12.1	HCE	Ras-related small GTPase that helps regulate membrane trafficking in organelles and transport vesicles	no	no evidence			Bem et al. 2011	no	common	42%, N = 12	Bem et al. 2011									no

## Sheet: VarEp
* = gene included in more than 1 of the 5 main categories
§ = not included in OMIM Clinical Synopses, placed in "VarEp" tentatively
#	OMIM #	Condition	X-linked	ID Category	Gene	Gene Locus	Gene Category	Gene F(x)	Epigen Reg	Aut Comorbid	Epilepsy/Seizures	CarpeDB	Epilepsy Freq.	Neurodegeneration
1	204750	2-AMINOADIPIC 2-OXOADIPIC ACIDURIA; AMOXAD	no	VarEp	DHTKD1	10p14	VarEp	Involved in the degradation of several amino acids, including lysine	no	no evidence	see OMIM #204750	no	uncommon	no
2	614739	3-METHYLGLUTACONIC ACIDURIA WITH DEAFNESS, ENCEPHALOPATHY, AND LEIGH-LIKE SYNDROME; MEGDEL	no	§VarEp	SERAC1	6q25.3	§VarEp	Mediates phospholipid exchange at the interface of mitochondria and endoplasmic reticula	no	no evidence	Sarig et al. 2013	no	uncommon	yes
3	218000	AGENESIS OF THE CORPUS CALLOSUM WITH PERIPHERAL NEUROPATHY; ACCPN	no	VarEp	SLC12A6	15q14	VarEp	K-CL cotransporter	no	no evidence	Castro et al. 1982	yes	common	yes
4	608688	AICAR TRANSFORMYLASE/IMP CYCLOHYDROLASE DEFICIENCY	no	VarEp	ATIC	2q35	VarEp	Catalyzes two steps in purine biosynthesis	no	no evidence	see OMIM #608688	no	common	no
5	612952	AICARDI-GOUTIERES SYNDROME 5; AGS5	no	VarEp	SAMHD1	20q11.23	VarEp	Blocks virus and LINE1 replication, possibly by reducing dNTP and preventing reverse transcription	no	no evidence	Ramantani et al. 2014	no	not included	yes
6	615010	AICARDI-GOUTIERES SYNDROME 6; AGS6	no	VarEp	ADAR	1q21.3	VarEp	Involved in A-to-I editing	no	no evidence	Ramantani et al. 2014	no	uncommon	yes
7	615278	CARDIOFACIOCUTANEOUS SYNDROME 2; CFC2	no	§VarEp	*KRAS	12p12.1	§VarEp	Small GTPase	no	no evidence	Adachi et al. 2012	no	not included	no
8	201000	CARPENTER SYNDROME 1; CRPT1	no	VarEp	RAB23	6p12.1-p11.2	VarEp	Small GTPase of Ras superfamily; regulator of intracellular membrane trafficking	no	no evidence	Ramos et al. 2009	no	uncommon	no
9	224050	CEREBELLAR ATAXIA, MENTAL RETARDATION, AND DYSEQUILIBRIUM SYNDROME 1; CAMRQ1	no	VarEp	VLDLR	9p24.2	VarEp	Cell surface receptor involved in receptor-mediated endocytosis of specific ligands; involved in VLDL-triglyceride metabolism	no	no evidence	see OMIM #224050	yes	uncommon	no
10	213700	CEREBROTENDINOUS XANTHOMATOSIS; CTX	no	VarEp	CYP27A1	2q35	VarEp	Catalyze reactions involved in drug metabolism and lipid synthesis	no	no evidence	see OMIM #213700	no	uncommon	yes
11	225060	CLEFT LIP/PALATE-ECTODERMAL DYSPLASIA SYNDROME; CLPED1	no	VarEp	PVRL1	11q23.3	VarEp	Adhesion protein involve in organization of adherens junctions and tight junctions	no	no evidence	Bowen & Armstrong 1976	no	uncommon	no
12	216360	COACH SYNDROME	no	VarEp	*CC2D2A	4p15.32	VarAut	Component of tectonic-like complex	N/A	no evidence	see OMIM #216360	no	common	no
13	612016	COENZYME Q10 DEFICIENCY, PRIMARY, 4; COQ10D4	no	VarEp	ADCK3	1q42.13	VarEp	Mitochondrial protein involved in biosynthesis of coenzyme Q	no	no evidence	see OMIM #612016	no	common	yes
14	611182	CONGENITAL DISORDER OF GLYCOSYLATION, TYPE IIh; CDG2H	no	§VarEp	COG8	16q22.1	§VarEp	Required for normal Golgi function	no	no evidence	see OMIM #611182	yes	not included	no
15	612379	CONGENITAL DISORDER OF GLYCOSYLATION, TYPE Iq; CDG1Q	no	VarEp	*SRD5A3	4q12	VarEp	Involved in N-linked glycosylation	no	no evidence	Al-Sarraj et al. 2014	no	uncommon	no
16	614438	CUTIS LAXA, AUTOSOMAL RECESSIVE, TYPE IIIB; ARCL3B	no	§VarEp	PYCR1	17q25.3	§VarEp	Housekeeping enzyme that catalyzes the last step in proline biosynthesis	no	no evidence	Dimopoulou et al. 2013	no	not included	no
17	615006	EPILEPTIC ENCEPHALOPATHY, EARLY INFANTILE, 15; EIEE15	no	VarEp	*ST3GAL3	1p34.1	VarEp	Involved in synthesis of carbohydrates for glycoproteins and glycolipids	N/A	no evidence	see OMIM #615006	no	common	no
18	226980	EPIPHYSEAL DYSPLASIA, MULTIPLE, WITH EARLY-ONSET DIABETES MELLITUS	no	VarEp	EIF2AK3	2p11.2	VarEp	Inactivates EIF2 leading to reduction of translation	no	no evidence	de Wit et al. 2006	no	uncommon	no
19	164280	FEINGOLD SYNDROME 1; FGLDS1	no	VarEp	MYCN	2p24.3	VarEp	May function as transcription factor	yes	no evidence	see OMIM #164280	no	uncommon	no
20	305600	FOCAL DERMAL HYPOPLASIA; FDH	yes	VarEp	PORCN	Xp11.23	VarEp	Endoplasmic transmembrane proteins involved in the processing of Wnt proteins	no	no evidence	Wang et al. 2014	no	uncommon	no
21	230350	GALACTOSE EPIMERASE DEFICIENCY	no	VarEp	GALE	1p36.11	VarEp	Catalyzes epimerization of UDP-glucose to UDP-galactose and epimerization of UDP-N-acetylglucosamine to UDP-N-acetylgalactosamine, necessary for glycoprotein and glycolipid synthesis	no	no evidence	no evidence	yes	uncommon	no
22	230400	GALACTOSEMIA	no	VarEp	GALT	9p13.3	VarEp	Involved in galactose metabolism	no	no evidence	Ridel et al. 2005	no	uncommon	yes
23	609460	GOLDBERG-SHPRINTZEN SYNDROME; GOSHS	no	VarEp	KIAA1279	10q22.1	VarEp	Kinesin family member; localized in mitochondria and likely regulate their transport	no	no evidence	Tanaka et al. 1993	no	uncommon	no
24	615465	HARTSFIELD SYNDROME; HRTFDS	no	VarEp	FGFR1	8p11.23	VarEp	Receptor for FGF	no	no evidence	Takenouchi et al. 2012	no	uncommon	no
25	616006	HENNEKAM LYMPHANGIECTASIA-LYMPHEDEMA SYNDROME 2; HKLLS2	no	VarEp	*FAT4	4q28.1	VarEp	Part of protocadherin family; may play role in planar cell polarity	no	no evidence	see OMIM #616006	no	uncommon	no
26	157170	HOLOPROSENCEPHALY 2; HPE2	no	VarEp	*SIX3	2p21	VarEp	Transcription factor	N/A	no evidence	Lacbawan et al. 2009	no	common	no
27	609637	HOLOPROSENCEPHALY 5; HPE5	no	VarEp	ZIC2	13q32.3	VarEp	Transcriptional activator or repressor	yes	no evidence	Tasdemir et al. 2014	no	uncommon	no
28	610828	HOLOPROSENCEPHALY 7; HPE7	no	§VarEp	PTCH1	9q22.32	§VarEp	Receptor for SHH	no	no evidence	Ming et al. 2002	no	not included	no
29	236270	HOMOCYSTINURIA-MEGALOBLASTIC ANEMIA, cblE COMPLEMENTATION TYPE; HMAE	no	VarEp	MTRR	5p15.31	VarEp	Involved in regeneration of cob(l)alamin cofactor required for methionine synthase activity	no	no evidence	Zavadáková et al. 2005	no	common	no
30	614749	HYPERPHOSPHATASIA WITH MENTAL RETARDATION SYNDROME 2; HPMRS2	no	VarEp	PIGO	9p13.3	VarEp	Required for synthesis of GPI anchor	no	no evidence	see OMIM #614749	no	uncommon	no
31	256800	INSENSITIVITY TO PAIN, CONGENITAL, WITH ANHIDROSIS; CIPA	no	VarEp	NTRK1	1q23.1	VarEp	Receptor tyrosine kinase; high affinity receptor for NGF	no	no evidence	Verpoorten et al. 2006	no	uncommon	no
32	608747	INSULIN-LIKE GROWTH FACTOR I DEFICIENCY	no	VarEp	IGF1	12q23.2	VarEp	Ligand for insulin receptors	no	no evidence	Vija et al. 2012	no	uncommon	no
33	243800	JOHANSON-BLIZZARD SYNDROME; JBS	no	VarEp	UBR1	15q15.2	VarEp	E3 ubiquitin-protein ligase	yes	no evidence	Hoffman et al. 2007	no	uncommon	no
34	300804	JOUBERT SYNDROME 10; JBTS10	yes	§VarEp	*OFD1	Xp22.2	§VarEp	Component of centrioles controlling mother/daughter centriole length	no	no evidence	see OMIM #300804	no	not included	no
35	608091	JOUBERT SYNDROME 2; JBTS2	no	VarEp	TMEM216	11q12.2	VarEp	Part of tectonic-like complex required for ciliogenesis	no	no evidence	Edvardson et al. 2010	no	uncommon	no
36	615636	JOUBERT SYNDROME 21; JBTS21	no	VarEp	CSPP1	8q13.1-q13.2	VarEp	May play role in cell-cycle-dependent microtubule organization	no	no evidence	see OMIM #615636	no	uncommon	no
37	244450	KAUFMAN OCULOCEREBROFACIAL SYNDROME; KOS	no	VarEp	UBE3B	12q24.11	VarEp	E3 ubiquitin-protein ligase	yes	no evidence	Basel-Vanagaite et al. 2012	no	uncommon	no
38	608804	LEUKODYSTROPHY, HYPOMYELINATING, 2; HLD2	no	VarEp	GJC2	1q42.13	VarEp	Gap junction protein	no	no evidence	Shimojima et al. 2013	no	common	yes
39	269700	LIPODYSTROPHY, CONGENITAL GENERALIZED, TYPE 2; CGL2	no	VarEp	BSCL2	11q12.3	VarEp	Regulator of lipid catabolism, localized to the ER	no	no evidence	Babu et al. 2008	no	uncommon	no
40	248000	MACROCEPHALY/MEGALENCEPHALY SYNDROME, AUTOSOMAL RECESSIVE; MGCPH	no	VarEp	TBC1D7	6p24.1	VarEp	Part of TSC-TBC complex; signal transduction	no	no evidence	see OMIM #248000	no	uncommon	no
41	248510	MANNOSIDOSIS, BETA A, LYSOSOMAL; MANSB	no	VarEp	MANBA	4q24	VarEp	Final exoglycosidase in pathway for N-linked glycoprotein oligosaccharide catabolism	no	no evidence	see OMIM #248510	no	uncommon	yes
42	248800	MARINESCO-SJOGREN SYNDROME; MSS	no	VarEp	SIL1	5q31.2	VarEp	NEF required for translocation and folding in ER	no	no evidence	see OMIM #248800	no	uncommon	yes
43	212720	MARTSOLF SYNDROME	no	VarEp	*RAB3GAP2	1q41	VarEp	Regulatory subunit of GTPase activating protein involved in regulation of exocytosis of neurotransmitters and hormones	no	no evidence	Harbord et al. 1989	no	uncommon	no
44	613671	MENTAL RETARDATION, ANTERIOR MAXILLARY PROTRUSION, AND STRABISMUS; MRAMS	no	VarEp	SOBP	6q21	VarEp	Nuclear zinc finger protein; function unknown	N/A	no evidence	see OMIM #613671	no	uncommon	no
45	614256	MENTAL RETARDATION, AUTOSOMAL DOMINANT 10; MRD10	no	§VarEp	CACNG2	22q12.3	§VarEp	Helps regulate trafficking and channel gating of AMPA receptors	no	no evidence	no evidence	yes	not included	no
46	614607	MENTAL RETARDATION, AUTOSOMAL DOMINANT 14; MRD14	no	§VarEp	ARID1A	1p36.11	§VarEp	Transcription regulation through chromatin remodeling	yes	no evidence	Coutton et al. 2013	no	not included	no
47	614608	MENTAL RETARDATION, AUTOSOMAL DOMINANT 15; MRD15	no	§VarEp	SMARCB1	22q11.23	§VarEp	Part of a complex that relieves repressive chromatin structures	yes	no evidence	see OMIM #614608	no	not included	no
48	614609	MENTAL RETARDATION, AUTOSOMAL DOMINANT 16; MRD16	no	§VarEp	SMARCA4	19p13.2	§VarEp	Helicase; ATPase, transcriptional regulator	yes	no evidence	see OMIM #614609	no	not included	no
49	615074	MENTAL RETARDATION, AUTOSOMAL DOMINANT 18	no	§VarEp	GATAD2B	1q21.3	§VarEp	Transcriptional repressor	yes	no evidence	see OMIM #615074	no	not included	no
50	614254	MENTAL RETARDATION, AUTOSOMAL DOMINANT 8; MRD8	no	§VarEp	GRIN1	9q34.3	§VarEp	Subunit of NMDA receptors	no	no evidence	see OMIM #614254	yes	not included	no
51	611090	MENTAL RETARDATION, AUTOSOMAL RECESSIVE 12; MRT	no	VarEp	*ST3GAL3	1p34.1	VarEp	Involved in synthesis of carbohydrates for glycoproteins and glycolipids	no	no evidence	Edvardson et al. 2013	no	not included	no
52	613192	MENTAL RETARDATION, AUTOSOMAL RECESSIVE 13; MRT13	no	VarEp	TRAPPC9	8q24.3	VarEp	Activator of NF-kappa-B	no	no evidence	see OMIM #613192	no	uncommon	no
53	614340	MENTAL RETARDATION, AUTOSOMAL RECESSIVE 27	no	VarEp	LINS1	15q26.3	VarEp	Involved in cell polarity; function unknown	N/A	no evidence	see OMIM #614340	no	uncommon	no
54	136630	MENTAL RETARDATION, FRA12A TYPE	no	§VarEp	DIP2B	12q13.12	§VarEp	May participate in DNA methylation	yes	no evidence	see OMIM #136630	no	not included	no
55	300802	MENTAL RETARDATION, X-LINKED 96; MRX96	yes	VarEp	SYP	Xp11.23	VarEp	Integral membrane protein of small synaptic vesicles; probably involved in organizing other membrane components or targeting vesicles to plasma membrane	no	no evidence	see OMIM #300802	no	common	no
56	300799	MENTAL RETARDATION, X-LINKED, SYNDROMIC, RAYMOND TYPE; MRXSR	yes	§VarEp	ZDHHC9	Xq26.1	§VarEp	Palmitoylates HRAS and NRAS	no	no evidence	Masurel-Paulet et al. 2014	no	not included	no
57	300123	MENTAL RETARDATION, X-LINKED, WITH PANHYPOPITUITARISM	yes	§VarEp	SOX3	Xq27.1	§VarEp	Transcription factor	yes	no evidence	Bowl et al. 2005	no	not included	no
58	604804	MICROCEPHALY 3, PRIMARY, AUTOSOMAL RECESSIVE; MCPH3	no	VarEp	CDK5RAP2	9q33.2	VarEp	Regulator of CDK5 activity, localized to the centrosome and Golgi complex	no	no evidence	Tan et al. 2014	no	uncommon	no
59	608393	MICROCEPHALY 6, PRIMARY, AUTOSOMAL RECESSIVE; MCPH6	no	VarEp	*CENPJ	13q12.12-q12.13	VarEp	Plays structural role in maintenance of centrosome integrity; microtubule disassembly at centrosome	no	no evidence	see OMIM #608393	no	uncommon	no
60	612703	MICROCEPHALY 7, PRIMARY, AUTOSOMAL RECESSIVE; MCPH7	no	§VarEp	STIL	1p33	§VarEp	Implicated in regulation of mitotic spindle checkpoint, a pathway that monitors chromosome segregation during mitosis	no	no evidence	see OMIM #612703	no	not included	no
62	603736	OHDO SYNDROME, SBBYS VARIANT; SBBYSS	no	§VarEp	KAT6B	10q22.2	§VarEp	Histone acetyltransferase potentially involved in regulation of transcription	yes	no evidence	Day et al. 2008	no	not included	no
63	300895	OHDO SYNDROME, X-LINKED; OHDOX	yes	VarEp	*MED12	Xq13.1	HCA	Component of Mediator complex, involved in transcription regulation	N/A	no evidence	Lesca et al. 2013	no	uncommon	no
64	311200	OROFACIODIGITAL SYNDROME I; OFD1	yes	VarEp	*OFD1	Xp22.2	VarEp	Component of centrioles controlling mother/daughter centriole length	N/A	no evidence	Rakkolainen et al. 2002	no	common	no
65	169400	PELGER-HUET ANOMALY; PHA	no	VarEp	LBR	1q42.12	VarEp	Anchors the lamina and the heterochromatin to the inner nuclear membrane	no	no evidence	see OMIM #169400	no	common	no
66	601539	PEROXISOME BIOGENESIS DISORDER 1B; PBD1B	no	§VarEp	PEX1	7q21.2	§VarEp	Required for stability of PEX5 and protein import into peroxisome matrix	no	no evidence	see OMIM #601539	no	not included	yes
67	614961	PONTOCEREBELLAR HYPOPLASIA, TYPE 8; PCH8	no	VarEp	CHMP1A	16q24.3	VarEp	Probable peripherally associated component of endosomal sorting involved in multivesicular body formation and sorting of proteins into those MVBs	no	no evidence	Rudnik-Schöneborn et al. 2014	no	uncommon	yes
68	614483	PORENCEPHALY 2; POREN2	no	VarEp	COL4A2	13q34	VarEp	Major structural component of glomerular basement membranes	no	no evidence	see OMIM #614483	no	common	no
69	176200	PORPHYRIA VARIEGATA (HOMOZYGOUS VARIANT)	no	VarEp	PPOX	1q23.3	VarEp	Involved in heme biosynthesis	no	no evidence	see OMIM #176200	no	uncommon	no
69	176200	PORPHYRIA VARIEGATA (HOMOZYGOUS VARIANT)	no	VarEp	HFE	6p22.2	VarEp	Regulates iron absorption by regulating interaction of transferrin receptor with transferrin	no	no evidence	see OMIM #176200	no	uncommon	no
70	170100	PROLIDASE DEFICIENCY	no	VarEp	PEPD	19q13.11	VarEp	Involved in recycling of proline	no	no evidence	Pedersen et al. 1983	no	uncommon	no
71	268300	ROBERTS SYNDROME (WITH CORNEAL OPACITIES); RBS	no	VarEp	ESCO2	8p21.1	VarEp	Acetyltransferase required for sister chromatid cohesion	no	no evidence	Chen 2006	no	uncommon	no
72	269160	SCHIZENCEPHALY (TYPE II)	no	§VarEp	*SIX3	2p21	§VarEp	Transcription factor	yes	no evidence	see OMIM #269160	no	not included	no
73	613950	{SCHIZOPHRENIA 15}; SCZD15	no	§VarEp	*SHANK3	22q13.33	HCA	Scaffolding protein involved with cytoskeletal network	N/A	no evidence	see OMIM #613950	no	not included	no
74	606744	SECKEL SYNDROME 2; SCKL2	no	VarEp	*RBBP8	18q11.2	VarEp	Endonuclease that aids in processing double-strand breaks	no	no evidence	Agha et al. 2014	no	uncommon	no
75	614851	SECKEL SYNDROME 7; SCKL7	no	VarEp	NIN	14q22.1	VarEp	Centrosomal functions; important in positioning and anchoring the microtubule minus-ends in epithelial cells	no	no evidence	see OMIM #614851	no	common	no
76	270200	SJOGREN-LARSSON SYNDROME; SLS	no	VarEp	ALDH3A2	17p11.2	VarEp	Detoxification of aldehydes, oxidized into fatty acids	no	no evidence	Willemsen et al. 2001	no	common	no
77	614066	SPASTIC PARAPLEGIA 47, AUTOSOMAL RECESSIVE; SPG47	no	VarEp	AP4B1	1p13.2	VarEp	Involved in targeting of proteins from the trans-Golgi network (TGN) to endosomal-lysosomal system	no	no evidence	Bauer et al. 2012	no	uncommon	yes
78	613744	SPASTIC PARAPLEGIA 51, AUTOSOMAL RECESSIVE; SPG51	no	VarEp	AP4E1	15q21.2	VarEp	Involved in targeting of proteins from the trans-Golgi network (TGN) to endosomal-lysosomal system	no	no evidence	see OMIM #613744	no	common	no
79	614067	SPASTIC PARAPLEGIA 52, AUTOSOMAL RECESSIVE; SPG52	no	VarEp	AP4S1	14q12	VarEp	Involved in targeting of proteins from the trans-Golgi network (TGN) to endosomal-lysosomal system	no	no evidence	Hardies et al. 2014	no	uncommon	no
80	609307	SPINOCEREBELLAR ATAXIA 27; SCA27	no	VarEp	FGF14	13q33.1	VarEp	Growth factor	no	no evidence	Misceo et al. 2009	no	uncommon	yes
81	615879	TATTON-BROWN-RAHMAN SYNDROME; TBRS	no	VarEp	DNMT3A	2p23.3	VarEp	Adds methyl groups to DNA to affect gene expression	yes	no evidence	see OMIM #615879	no	common	no
82	276600	TYROSINEMIA, TYPE II; TYRSN2	no	VarEp	TAT	16q22.2	VarEp	Transaminase involved in tyrosine breakdown	no	no evidence	al-Hemidan & al-Hazaa 1995	yes	uncommon	no
83	600118	WARBURG MICRO SYNDROME 1; WARBM1	no	VarEp	RAB3GAP1	2q21.3	VarEp	Probable catalytic subunit of GTPase activating protein that has specificity for Rab3 subfamily	no	no evidence	see OMIM #600118	no	uncommon	no
84	241080	WOODHOUSE-SAKATI SYNDROME	no	VarEp	DCAF17	2q31.1	VarEp	Nuclear transmembrane protein associated with cullin 4A/damaged DNA binding protein 1 ubiquitin ligase complex	yes	no evidence	see OMIM #241080	no	uncommon	yes

## Sheet: ID_Only
* = gene included in more than 1 of the 5 main categories
#	OMIM #	Condition	X-linked	ID Category	Gene	Gene Locus	Gene Category	Gene F(x)	Epigen Reg	Aut Comorbid	Epilepsy/Seizures	Epilepsy Freq.
1	231550	ACHALASIA-ADDISONIANISM-ALACRIMA SYNDROME; AAAS	no	ID Only	AAAS	12q13.3	ID Only	Part of the nuclear pore complex; regulatory protein	no	no evidence	no evidence	uncommon
2	101800	ACRODYSOSTOSIS 1 WITH OR WITHOUT HORMONE RESISTANCE; ACRDYS1	no	ID Only	PRKAR1A	17q24.2	ID Only	Involved in regulation of lipid and glucose metabolism and is a component of signal transduction of certain GPRCs	no	no evidence	no evidence	uncommon
3	614613	ACRODYSOSTOSIS 2 WITH OR WITHOUT HORMONE RESISTANCE; ACRDYS2	no	ID Only	PDE4D	5q11.2-q12.1	ID Only	3',5'-cyclic-AMP phosphodiesterase that degrades cAMP	no	no evidence	no evidence	uncommon
4	615510	ALACRIMA, ACHALASIA, AND MENTAL RETARDATION SYNDROME; AAMR	no	ID Only	GMPPA	2q35	ID Only	Involved in the production of oligosaccharides	no	no evidence	no evidence	uncommon
5	615071	ALAZAMI SYNDROME; ALAZS	no	ID Only	LARP7	4q25	ID Only	Negative transcriptional regulator of polymerase II genes	yes	no evidence	no evidence	uncommon
6	615984	BARDET-BIEDL SYNDROME 7; BBS7	no	ID Only	BBS7	4q27	ID Only	Part of the BBSome complex involved in sorting of membrane proteins to primary cilia	no	no evidence	no evidence	uncommon
7	607364	BARTTER SYNDROME, TYPE 3	no	ID Only	CLCNKB	1p36.13	ID Only	Voltage-gated chloride channel	no	no evidence	no evidence	uncommon
8	613680	BEAULIEU-BOYCOTT-INNES SYNDROME; BBIS	no	ID Only	THOC6	16p13.3	ID Only	Involved in spliced mRNA transport into the cytoplasm	no	no evidence	no evidence	uncommon
9	612292	BIRK-BAREL MENTAL RETARDATION DYSMORPHISM SYNDROME	no	ID Only	KCNK9	8q24.3	ID Only	pH-dependent, voltage-insensitive, potassium channel protein	no	no evidence	no evidence	not included
10	610474	CAMPTODACTYLY, TALL STATURE, AND HEARING LOSS SYNDROME	no	ID Only	FGFR3	4p16.3	ID Only	Receptor for FGF	no	no evidence	no evidence	uncommon
11	610185	CEREBELLAR ATAXIA, MENTAL RETARDATION, AND DYSEQUILIBRIUM SYNDROME 2; CAMRQ2	no	ID Only	WDR81	17p13.3	ID Only	Multi-domain transmembrane protein with transferase activity	no	no evidence	no evidence	uncommon
12	613227	CEREBELLAR ATAXIA, MENTAL RETARDATION, AND DYSEQUILIBRIUM SYNDROME 3; CAMRQ3	no	ID Only	CA8	8q12.1	ID Only	Possible carbonate dehydratase activity	no	no evidence	no evidence	uncommon
13	302950	CHONDRODYSPLASIA PUNCTATA 1, X-LINKED RECESSIVE; CDPX1	yes	ID Only	ARSE	Xp22.33	ID Only	Member of sulfatase family; localized to the Golgi apparatus	no	no evidence	no evidence	uncommon
14	120433	COLOBOMA, OCULAR, WITH OR WITHOUT HEARING IMPAIRMENT, CLEFT LIP/PALATE, AND/OR MENTAL RETARDATION; COB1	no	ID Only	YAP1	11q22.1	ID Only	Transcriptional regulator	yes	no evidence	no evidence	uncommon
15	604168	CONGENITAL CATARACTS, FACIAL DYSMORPHISM, AND NEUROPATHY	no	ID Only	CTDP1	18q23	ID Only	Promotes activity of RNA polymerase II	yes	no evidence	no evidence	uncommon
16	607091	CONGENITAL DISORDER OF GLYCOSYLATION, TYPE IId; CDG2D	no	ID Only	B4GALT1	9p21.1	ID Only	Membrane-bound glycoprotein involved in protein trafficking to the Golgi apparatus	no	no evidence	no evidence	uncommon
17	611209	CONGENITAL DISORDER OF GLYCOSYLATION, TYPE IIg; CDG2G	no	ID Only	COG1	17q25.1	ID Only	Subunit of Golgi-localized complex (COG)	no	no evidence	no evidence	not included
18	217095	CONOTRUNCAL ANOMALY FACE SYNDROME (CONOTRUNCAL HEART MALFORMATIONS); CAFS	no	ID Only	TBX1	22q11.21	ID Only	Transcriptional regulator	yes	no evidence	no evidence	uncommon
19	300472	CORPUS CALLOSUM, AGENESIS OF, WITH MENTAL RETARDATION, OCULAR COLOBOMA, AND MICROGNATHIA	yes	ID Only	IGBP1	Xq13.1	ID Only	Associated with surface IgM receptor; regulates activity of various phosphatases	no	no evidence	no evidence	uncommon
20	310490	COWCHOCK SYNDROME; COWCK	yes	ID Only	AIFM1	Xq26.1	ID Only	NADH oxidoreductase and apoptotic regulator	no	no evidence	no evidence	uncommon
21	213980	CRANIOFACIAL DYSMORPHISM, SKELETAL ANOMALIES, AND MENTAL RETARDATION SYNDROME; CFSMR	no	ID Only	TMCO1	1q24.1	ID Only	Transmembrane protein; function unknown	no	no evidence	no evidence	uncommon
22	300555	DENT DISEASE 2	yes	ID Only	*OCRL	Xq26.1	HCA	Phosphatase enzyme, involved in lysosomal membrane trafficking	N/A	no evidence	no evidence	uncommon
23	615777	DESBUQUOIS DYSPLASIA 2; DBQD2	no	ID Only	XYLT1	16p12.3	ID Only	Catalyzes first step in biosynthesis of glycosaminoglycan	no	no evidence	no evidence	uncommon
24	130070	EHLERS-DANLOS SYNDROME, PROGEROID TYPE, 1; EDSP1	no	ID Only	B4GALT7	5q35.3	ID Only	Membrane-bound glycoprotein involved in protein trafficking to the Golgi apparatus	no	no evidence	no evidence	uncommon
25	310300	EMERY-DREIFUSS MUSCULAR DYSTROPHY 1, X-LINKED; EDMD1	yes	ID Only	EMD	Xq28	ID Only	Mediates membrane anchorage to cytoskeleton	no	no evidence	no evidence	uncommon
26	614326	FEINGOLD SYNDROME 2; FGLDS2	no	ID Only	MIR17HG	13q31.3	ID Only	Unknown	N/A	no evidence	no evidence	uncommon
27	229100	FORMIMINOTRANSFERASE DEFICIENCY	no	ID Only	FTCD	21q22.3	ID Only	Bifunctional enzyme that channels 1-carbon units formiminoglutamate	no	no evidence	no evidence	uncommon
28	613451	FRONTONASAL DYSPLASIA 2; FND2	no	ID Only	ALX4	11p11.2	ID Only	Transcription factor	yes	no evidence	no evidence	uncommon
29	611174	HAMAMY SYNDROME; HMMS	no	ID Only	IRX5	16q12.2	ID Only	Transcription factor	yes	no evidence	no evidence	uncommon
30	607014	HURLER SYNDROME	no	ID Only	IDUA	4p16.3	ID Only	Involved in degradation of dermatan sulfate and heparan sulfate	no	no evidence	no evidence	uncommon
31	614069	IMMUNODEFICIENCY-CENTROMERIC INSTABILITY-FACIAL ANOMALIES SYNDROME 2; ICF2	no	ID Only	ZBTB24	6q21	ID Only	Probable transcription factor	yes	no evidence	no evidence	uncommon
32	261000	INTRINSIC FACTOR DEFICIENCY; IFD	no	ID Only	GIF	11q12.1	ID Only	Required for vitamin B12 absorption	no	no evidence	no evidence	uncommon
33	251255	JAWAD SYNDROME; JWDS	no	ID Only	*RBBP8	18q11.2	VarEp	Endonuclease that aids in processing double-strand breaks	N/A	no evidence	no evidence	uncommon
34	614424	JOUBERT SYNDROME 14; JBTS14	no	ID Only	TMEM237	2q33.1	ID Only	Tetraspanin protein thought to be involved in Wnt pathway	no	no evidence	no evidence	uncommon
35	614615	JOUBERT SYNDROME 17; JBTS17	no	ID Only	C5orf42	5p13.2	ID Only	May be a transmembrane protein	no	no evidence	no evidence	uncommon
36	610688	JOUBERT SYNDROME 6; JBTS6	no	ID Only	TMEM67	8q22.1	ID Only	Part of the tectonic-like complex required for ciliogenesis	no	no evidence	no evidence	uncommon
37	612713	KAHRIZI SYNDROME; KHRZ	no	ID Only	*SRD5A3	4q12	VarEp	Involved in N-linked glycosylation	N/A	no evidence	no evidence	uncommon
38	151050	LENZ-MAJEWSKI HYPEROSTOTIC DWARFISM; LMHD	no	ID Only	PTDSS1	8q22.1	ID Only	Catalyzes formation of phosphatidylserine	no	no evidence	no evidence	uncommon
39	300322	LESCH-NYHAN SYNDROME; LNS	yes	ID Only	HPRT1	Xq26.2-q26.3	ID Only	Involved in purine nucleotide generation through purine salvage pathway	no	no evidence	no evidence	uncommon
40	614381	LEUKODYSTROPHY, HYPOMYELINATING, 8, WITH OR WITHOUT OLIGODONTIA AND/OR HYPOGONADOTROPIC HYPOGONADISM; HLD8	no	ID Only	POLR3B	12q23.3	ID Only	Largest subunit of RNA polymerase III	yes	no evidence	no evidence	uncommon
41	248500	MANNOSIDOSIS, ALPHA B, LYSOSOMAL; MANSA	no	ID Only	MAN2B1	19p13.13	ID Only	Necessary for catabolism of carbohydrates during glycoprotein turnover	no	no evidence	no evidence	uncommon
42	615009	MENTAL RETARDATION, AUTOSOMAL DOMINANT 17; MRD17	no	ID Only	PACS1	11q13.1-q13.2	ID Only	Putative role in localization of trans-Golgi network (TGN) membrane proteins	no	no evidence	no evidence	not included
43	612580	MENTAL RETARDATION, AUTOSOMAL DOMINANT 3; MRD3	no	ID Only	CDH15	16q24.3	ID Only	Calcium-dependent intercellular adhesion glycoprotein	no	no evidence	no evidence	not included
44	614020	MENTAL RETARDATION, AUTOSOMAL RECESSIVE 14; MRT14	no	ID Only	TECR	19p13.12	ID Only	Involved in elongation of long/very long chain fatty acids via catalysis of trans-2,3-enoyl-CoA to saturated acetyl-CoA	no	no evidence	no evidence	not included
45	614249	MENTAL RETARDATION, AUTOSOMAL RECESSIVE 18; MRT18	no	ID Only	MED23	6q23.2	ID Only	Required for transcriptional activation subsequent to assembly of the preinitiation complex	yes	no evidence	no evidence	not included
46	607417	MENTAL RETARDATION, AUTOSOMAL RECESSIVE 2; MRT2	no	ID Only	CRBN	3p26.2	ID Only	Component of some DCX E3 protein ligase complex	yes	no evidence	no evidence	uncommon
47	614499	MENTAL RETARDATION, AUTOSOMAL RECESSIVE 34; MRT34	no	ID Only	CRADD	12q22	ID Only	Apoptotic adaptor molecule	no	no evidence	no evidence	not included
48	615286	MENTAL RETARDATION, AUTOSOMAL RECESSIVE 36; MRT36	no	ID Only	ADAT3	19p13.3	ID Only	Regulates editing of tRNA	no	no evidence	no evidence	uncommon
49	615541	MENTAL RETARDATION, AUTOSOMAL RECESSIVE 39; MRT39	no	ID Only	TTI2	8p12	ID Only	Regulator of DNA damage response	no	no evidence	no evidence	uncommon
50	615599	MENTAL RETARDATION, AUTOSOMAL RECESSIVE 40; MRT40	no	ID Only	TAF2	8q24.12	ID Only	Transcription factor	yes	no evidence	no evidence	uncommon
51	609313	MENTAL RETARDATION, ENTEROPATHY, DEAFNESS, PERIPHERAL NEUROPATHY, ICHTHYOSIS, AND KERATODERMA; MEDNIK	no	ID Only	AP1S1	7q22.1	ID Only	Subunit of clathrin-associated complex involved in protein sorting in Golgi apparatus and endosomes	no	no evidence	no evidence	uncommon
52	610156	MENTAL RETARDATION, TRUNCAL OBESITY, RETINAL DYSTROPHY, AND MICROPENIS	no	ID Only	INPP5E	9q34.3	ID Only	Converst PIP(3) to PIP(2)	no	no evidence	no evidence	uncommon
53	300659	MENTAL RETARDATION, X-LINKED 93; MRX93	yes	ID Only	BRWD3	Xq21.1	ID Only	Potential chromatin-modifying function	yes	no evidence	no evidence	uncommon
54	604321	MICROCEPHALY 4, PRIMARY, AUTOSOMAL RECESSIVE; MCPH4	no	ID Only	CASC5	15q15.1	ID Only	Necessary for kinetochore-microtubule attachment and chromosome segregation	no	no evidence	no evidence	uncommon
55	614852	MICROCEPHALY 9, PRIMARY, AUTOSOMAL RECESSIVE; MCPH9	no	ID Only	*CEP152	15q21.1	ID Only	Necessary for centrosome duplication	no	no evidence	no evidence	uncommon
56	615159	MITOCHONDRIAL COMPLEX III DEFICIENCY, NUCLEAR TYPE 4; MC3DN4	no	ID Only	UQCRQ	5q31.1	ID Only	Component of the ubiquinol-cytochrome c reductase complex III, part of the mitochondrial respiratory chain	no	no evidence	no evidence	uncommon
57	252500	MUCOLIPIDOSIS II ALPHA/BETA	no	ID Only	GNPTAB	12q23.2	ID Only	Involved in mediation of vesicular transport of lysosomal enzymes to endosomal/prelysosomal compartment	no	no evidence	no evidence	uncommon
58	613156	MUSCULAR DYSTROPHY-DYSTROGLYCANOPATHY (CONGENITAL WITH MENTAL RETARDATION), TYPE B, 2; MDDGB2	no	ID Only	POMT2	14q24.3	ID Only	O-mannosyltransferase	no	no evidence	no evidence	uncommon
59	608840	MUSCULAR DYSTROPHY-DYSTROGLYCANOPATHY (CONGENITAL WITH MENTAL RETARDATION), TYPE B, 6; MDDGB6	no	ID Only	LARGE	22q12.3	ID Only	Glycosyltransferase involved in glycosylation of alpha-dystroglycan	no	no evidence	no evidence	uncommon
60	610733	NOONAN SYNDROME 4; NS4	no	ID Only	SOS1	2p22.1	ID Only	Guanine nucleotide exchange factor (GEF) for RAS proteins	no	no evidence	no evidence	uncommon
61	613224	NOONAN SYNDROME 6; NS6	no	ID Only	NRAS	1p13.2	ID Only	Ras/GTPase	no	no evidence	no evidence	not included
62	615355	NOONAN SYNDROME 8; NS8	no	ID Only	RIT1	1q22	ID Only	Ras/GTPase	no	no evidence	no evidence	uncommon
63	174300	OROFACIODIGITAL SYNDROME V; OFD5	no	ID Only	DDX59	1q32.1	ID Only	Helicase activity; function unknown	N/A	no evidence	no evidence	uncommon
64	258900	OROTIC ACIDURIA	no	ID Only	UMPS	3q21.2	ID Only	Involved in de novo pyrimidine biosynthesis	no	no evidence	no evidence	uncommon
65	614920	PEROXISOME BIOGENESIS DISORDER 14B; PEX14B	no	ID Only	PEX11B	1q21.1	ID Only	Facilitates peroxisomal proliferation and interacts with PEX19	no	no evidence	no evidence	not included
66	614863	PEROXISOME BIOGENESIS DISORDER 4B; PBD4B	no	ID Only	PEX6	6p21.1	ID Only	Involved in peroxisomal biogenesis; ATPase	no	no evidence	no evidence	not included
67	245348	PYRUVATE DEHYDROGENASE E2 DEFICIENCY; PDHDD	no	ID Only	DLAT	11q23.1	ID Only	Catalyzes conversion of pyruvate to acetyl-CoA and CO(2)	no	no evidence	no evidence	uncommon
68	604278	RENAL TUBULAR ACIDOSIS, PROXIMAL, WITH OCULAR ABNORMALITIES AND MENTAL RETARDATION	no	ID Only	SLC4A4	4q13.3	ID Only	Regulates bicarbonate secretion and absorption and intracellular pH	no	no evidence	no evidence	uncommon
69	613676	SECKEL SYNDROME 4; SCK	no	ID Only	*CENPJ	13q12.12-q12.13	VarEp	Plays structural role in maintenance of centrosome integrity; microtubule disassembly at centrosome	N/A	no evidence	no evidence	uncommon
70	613823	SECKEL SYNDROME 5; SCKL	no	ID Only	*CEP152	15q21.1	ID Only	Necessary for centrosome duplication	N/A	no evidence	no evidence	not included
71	615328	SHAHEEN SYNDROME; SHNS	no	ID Only	COG6	13q14.11	ID Only	Subunit of Golgi-localized complex (COG)	no	no evidence	no evidence	uncommon
72	182212	SHPRINTZEN-GOLDBERG CRANIOSYNOSTOSIS SYNDROME; SGS	no	ID Only	SKI	1p36.33-p36.32	ID Only	Repressor of TGFbeta signaling	no	no evidence	no evidence	uncommon
73	612447	SKELETAL DEFECTS, GENITAL HYPOPLASIA, AND MENTAL RETARDATION	no	ID Only	ZBTB16	11q23.2	ID Only	Probable transcription factor	yes	no evidence	no evidence	uncommon
74	604187	SPASTIC PARAPLEGIA 10, AUTOSOMAL DOMINANT; SPG10	no	ID Only	KIF5A	12q13.3	ID Only	Microtubule motor involved in axonal transport of neurofilament proteins	no	no evidence	no evidence	uncommon
75	612936	SPASTIC PARAPLEGIA 50, AUTOSOMAL RECESSIVE; SPG50	no	ID Only	AP4M1	7q22.1	ID Only	Component of AP-4 complex; involved in protein trafficking between Golgi apparatus and endosomes	no	no evidence	no evidence	uncommon
76	615033	SPASTIC PARAPLEGIA 54, AUTOSOMAL RECESSIVE; SPG54	no	ID Only	DDHD2	8p11.23	ID Only	Hydrolyzes phosphatidic acid	no	no evidence	no evidence	uncommon
77	615035	SPASTIC PARAPLEGIA 55, AUTOSOMAL RECESSIVE; SPG55	no	ID Only	C12orf65	12q24.31	ID Only	May direct termination of translation in mitochondria	no	no evidence	no evidence	uncommon
78	615683	SPASTIC PARAPLEGIA 64, AUTOSOMAL RECESSIVE; SPG64	no	ID Only	ENTPD1	10q24.1	ID Only	May hydrolize ATP and other nucleotides	no	no evidence	no evidence	uncommon
79	615386	SPINOCEREBELLAR ATAXIA, AUTOSOMAL RECESSIVE 14; SCAR14	no	ID Only	SPTBN2	11q13.2	ID Only	Principle component of membrane-cytoskeleton; glutamate transporter stabilization at plasma membrane	no	no evidence	no evidence	uncommon
80	615546	VAN MALDERGEM SYNDROME 2; VMLDS2	no	ID Only	*FAT4	4q28.1	VarEp	Part of protocadherin family; may play role in planar cell polarity	N/A	no evidence	no evidence	uncommon
81	614225	WARBURG MICRO SYNDROME 2; WARBM2	no	ID Only	*RAB3GAP2	1q41	VarEp	Regulatory subunit of GTPase activating protein involved in regulation of exocytosis of neurotransmitters and hormones	N/A	no evidence	no evidence	uncommon
82	615829	XIA-GIBBS SYNDROME	no	ID Only	AHDC1	1p36.1-p35.3	ID Only	DNA binding motif; probable regulator	yes	no evidence	no evidence	uncommon
